# Supplementary material for: Evidence of functional divergence in MSP7 paralogous proteins: a molecular-evolutionary and phylogenetic analysis
Source: BMC Evol Biol. 2016 Nov 28;16:256. doi: 10.1186/s12862-016-0830-x (PMC5126858; doi:10.1186/s12862-016-0830-x)
Supplement: Additional file 1: — Eighty-tree sequences from MSP7 family found in 13 Plasmodium genomes. The PlasmoDB accession numbers for msp7 genes from eight species are shown. (TXT 88 kb) [file 12862_2016_830_MOESM1_ESM.txt]

Evidence of functional divergence in MSP7 paralogous proteins: a molecular-evolutionary and phylogenetic analysis 


Additional file 1. Eighty-tree sequences from MSP7 family found in 13 Plasmodium genomes. The PlasmoDB accession numbers for msp7 genes from 8 species are shown.


  msp7	            A		    B		    C		    D		    E	            F		     G	 	    H		     I	 	    J		    K		     L		     M
P. vivax	Pv082645	Pv082650	Pv082655	Pv082660	Pv082665	Pv082670	Pv082675	Pv082680	Pv082685	Pv082690	Pv082695	Pv082700	Pv082710
P. cynomolgi	PCYB_122850	PCYB_122840	PCYB_122830	PCYB_122820	PCYB_122810	PCYB_122800	PCYB_122790	PCYB_122780	PCYB_122770	PCYB_122760	PCYB_122750	PCYB_122740	PCYB_122730
P. knowlesi 	PKNH_1266300	PKNH_1266200	PKNH_1266100	PKNH_1266000	PKNH_1265900								
P. berghei�	PBANKA_1349000	PBANKA_1349100	PBANKA_1349200	PBANKA_1349300									
P. yoelii 	PYYM_1350700	PYYM_1350800	PYYM_1350900	PYYM_1351000									
P. chabaudi 	PCHAS_1353600	PCHAS_1353700	PCHAS_1353800	PCHAS_1353900									
P. falciparum	PF3D7_1334300	PF3D7_1334400	PF3D7_1334500	PF3D7_1334600	PF3D7_1334700	PF3D7_1334800	PF3D7_1334900	PF3D7_1335000	PF3D7_1335100				
P. reichenowi 	PRCDC_1333300	PRCDC_1333400	PRCDC_1333500	PRCDC_1333600	PRCDC_1333700	PRCDC_1333800	PRCDC_1333900	PRCDC_1334000	PRCDC_1334100				
													

DNA sequences:

PvivA_Previously described sequences 
ATGAAGGGCCGAATCGTGCTGGTCTCGTGCCTCCTCCTGCTCTGCGCAGGGCCAGTCCTGGGAGATGATGACAAAAAGGATAAGGAAAACGAACACAAGGAGGACGCAGATAAGAAGAACAACGATGAGTTGAAAACGCTCAAAGGGAAGCTTCAAAAGATAAGGGTTCAAATTAAGGATGATAAATTACCCCAGAAAATCAGCGAAGAGCAAATTTCGGTATTAAAGAAAAAGCTGGAGGACTTTAAAAACTTAAAAAGTGAGCATGAGGCGAAATTGGCGTCCGAGAAGGGGGATACCTCTGCAGGAGGTGAGGGCGAATTGGGCCTTAGCGATAAGGAGTTCGTTGGGCAGAACGTCAAGGCGAATGGGGACGCAGCAGGGGTGAGTGGTGAACAGGGAGCAAGTGGAGGCAGTGGCCAGGGTGAAGCGGGTCCTTCATCACCCGCAGATGAGCAAGATGATGACAATGAGGCAGTTCAATGGGGGCCCGCCACTGAAGAGGTTGTTGCAGAAGCGATGAGTGATGAAGGTCCACAAGAGCAAGGAGCGGAGGGAGGTCCATCCAATCCAACAGATGATCAAGCTGAAGAAGCTACTCCAGGGCCGAGTAAACCAGCTTCGGGCGCATCGGGTAGTCAGGGAGCTTCGGATAGTTCGAACGATTCCGCAGAGCCCACAAGCGCAGCCGCAGCAGCTGCACCAGCCGGGCCAACCGCTGCAGCCGCTTCACCGCAAGTCAAGCACGTGGACACCCTGTGCGACGAGCTACTCGCAGGAGAGAATAAAAAAAATGTGCTGGACGAAGGAGAGGACCACAGCCAGTATAACATTTTTAGAAAGCAATACGACAAGATGGTCTTAAATAAAACCGAATATAATATCAGCCTGAAGCTAGACACTATGTTGACGAATGGTCAGGTGGAAAGGGAAAAGAAAAATACGCTAATAAAGACGTTTAAGAAAGCTCTGTATGATAAGCAGTACAGTGAGAAGCTTAGAAACCTCATCTCCGGAGTTTATGCATTCGCTAAGAGAAACAACTTTATTGATGGGGACAAGGTGAAGGAGGGAGACTACAGCAAGTTGTTCGAATATATAGGCTGCATGATGAACACCCTTGAGCTT

PvivB_Previously described sequences 
ATGAGGAAAAAAATTGTGTTTGTCTGCTCCATCTTTGTGCTGCTTTCTTGCAGCCCCGCGTCGTCCGAACAGTTGGGCATCCAGAAGAAGAAAAAAAATCTGGAGCAGGACGCCATGCACGCGCTGATGAAGAAGTTGGAAAGTCTGTACAAACTGAGCGCGACGGACAACGGAGAAATTTTTAACAAAGAAATTGATGCTTTAAAGAAACAGATTGACCAGTTGCACCAGCATGGTGGGGGAAACGAAGGGGAGAGTTTAGGCCACCTTTTAGAAAGCGAAGCCGCAGACGATTCGGGAAAGAAAACCATTTTTGGTGTGGACGAAGACGATCTGGATAACTACGACGCGGACTTCATCGGGCAGAGCAAAGGCAAAATTAAAGGGCAAGCGGACACAACCGCCGTAGCTAAACCCCCCACAGGCAGTGGGGCAGGGGCTCATGGGAGTCACTCACCTCCCAAACCAAGTGTACTGGTAGTGCCTGGCAAATCTGGTAAAGAGGACAGTGTGGCCACATTGGAAAACGGGTATGAAAGTATCGGAGAAGATGAGCCACGGGAAGATTCCACGTCACATGATAGTCCACCCGCTCTTCCAGTGGGACGATCAGAAGGGGACTCCTCTGCGTCAGGAGGGGGCACAGAGGGCCAACAACCAGATCCTGCTTCTGCACGAGGAAGTCAAGCATCAGGCGGAAGAGGCGGAGGAGACCAAACAAATACGACCCAACCTGCTGGAGGTCAACAATCGTCCTCTGCAGCAAGATCTCTACAAGCACCCCATGCAGGAGATTCACAACTACCCAATGCAGGAGGAGATCCACAATCGCCCGCTGCAGCAGGGCATCAACAACCGCCCACTTCACCCCCAGCAAACAATGAAGGAACAACTGTAACTCAGGAATCAGCATTGGCAGCCACTCCACCAAAAGGCACCGCTGACTCGAACGATGCGAAAATTAAGTACTTAGATAAGCTCTATGATGAGGTTCTAACCACGTCAGACAATACCAGCGGGATCCACGTGCCGGACTACCACAGCAAATACAACACGATAAGGCAGAAGTATGAATATAGCATGAACCCAGTGGAGTATGAAATTGTGAAGAATTTTAACGTCGGTTTTAAGAATGATGGGGCGGCATCTTCAGATGCTACTCCCCTAGTTGACGTTTTTAAAAAAGCGTTAGCTGACGAGAAATTTCAGGCCGAATTTGACAACTTTGTGCACGGGCTGTATGGATTTGCTAAAAGACACAGCTACTTAAGTGAGGCACGAATGAAGGACAATAAACTCTACTCCGATTTGCTGAAGAACGCCATCAGCTTGATGAGCACTCTTCAGGTGAGT

PvivC_Previously described sequences 
ATGAATAAAACGATCGTAATTTTTTTCCTTTCCTTTTCCTTTTTAATTTCCTTCCACTCCGTGCTGTCTGAAAAGCTGGGCATCCAGAAGAAGAAAAAAAATCTGGAGCAGGATGCCATGCACGCGTTGATGAAGAAGTTGGAGAGTTTGTACAAGCTCAGCGCGACGGATAATAGCGAAATTTTTAACAAAGAAATGGAGGCTTTGAAGAAACAGATTGACCAACTGCAGCAACATGGGGGGGCAAACGAAGAGGAGAGTTTAGGCCACCTTCTGGAAAGCGAGGCTGCAGACGATTCGAGCAAGAAAACCATTTTTGGAGTGGACGAAGACGACCTGGATAACTACGATGGGGACTTCACCGGGCAGAGCAAAGGAAAAATTAAGGGGCAAGCGGATACAGCCCCATCAGTTAAAGGTGATGTTAGTCCACCGCCAAATTTGCCTGCTGCAGCTGCTTCATCACCCAAAGAAACCGTACCAGCGGGTACTAGTAACGGTTTAGTGGAAGCAGATTATGTAGTCCTCAATACACCGGATGGTAATCCACGTCCTGTTGGACCCGGTGGAGGTAGCAGACCTTCAGCATCAGGACCCGACGCAGCATCAAACTTACAAAACCAAGCAACAGCCGAAGCTGGAGGAAGTACCAATACACAAGGATCACAGACAGGTGGCGTATCCACCACGCCAGGAGCGAATCAACAAGCTGGATCAACACCTCCGGGAGCCGCCACCGCCCAAACCGAGAGTGAGCGAGAGCCCAACGTGAAGTACCTGGACAAGTTGTACGACGACGTCCTGGCGACCCAAGACAGCGCCAACGGAATAGACGTCCCCCCCTTCCACAGCAAGTACAACGATTTTAGGAAGAAGTACGAATTTAAGATGAACGACAGTGAATACAAAATTATGAAAAATTTTGACGTTTCCTTCAAAAAGGAAGGGCAACAATCCAGCGCCGCTTGTCTAGTGAATGTGTTTAAAAAAGTGCTGGACGATGAGCACTTGCAGAAAGAATTTGACAACTTCGTTCACGGGTTTTACGGCTTCGCCAAACGACACAACTACTTGAGGGGGGAGAGAATGGCCAATGAAAATCTCTACAAAGATATTTTTAAAAATGTTGTGAATTTGCTGAACACGATTGAGGTGGTG

PvivD_Previously described sequences 
ATGAGAAAAAATATTTTCCTGCTGGGGTCCATTTTGCTATTCATTTCCCTCCACTGTGTATCGCCTGAAAAGTTAGGCCTGAAAAAAAAGCGCAACTCAATAGAGGGTGACGTTTTAAGCTTGCTGGAGAGGCGGCTAGCAATTCTGTACAAGTTGAGTGCGTCCGACAAGAGTGAAATATTTACCAAAGAAATTGAGTCGATAAAAAAACACATGAACATGCTGAAGCAACGTGGTTGGGAGAACATGGAGGGAAACATCAGCGCAACTTTAAAAAAGGGGCCCAATAGGGAGATGGAAAAATATGCAGGAATGGTCGGGGCGGATAAGGGCAATTTGATCGAGAGGATGGAGTTCTTCGGACAGGAGGAAATAAAATTCGAGGGAAGCGTGGACGGTGAGGAGGCATCCGGAGATGTTAAACGGGGTCAAGCGGTGGGTAAGGCGGCAAGTAAAGCGAAGATTAAAGCGGTTGGTAAAATGGCGGGTATGGCGGCGAGAATAGCGGCTGGTAAAGTGGCGGGT

PvivE_Previously described sequences 
ATGAAAGGAGTCACTGGGCCGATCTGTTGTCTTTTCCTGTTTCTGTTCAGCTGCGCGTCGTCGGAAAAGTTGGGCGTCCAGAAAAAGAAAAAAAATCTGGAGCAGGACGCGACGCACGCGTTGATGAAGAAGTTGGAAAGTCTGTACAAACTCAGTGCAACGGACAACAGCGAAATTTTTAACAAAGAAATTGAGTCGTTGAAAAAGCAGATTGATCAGTTGCACCAACATGGTGGGGAAAACGAAGGGGAGAGTTTAGGCCACCTTCTAGAAAGCGAGGCCGCCAATGAGTCAGCCAAAAAGACCATTTTTGGAGTGGACGAAGACGATTTAGATAACTACGACGCGGACTTCATTGGACAGAGCAAAGGCAAAATTAAGGGGCAAGCGGATACAGACAACCAAGCTCAGAGAACTGCTGACGTGGCGGCCCAAGGGGGTGTATCACCTTCTACGAGTGCCCGACCACAGGAACCAGGAAAAACCGGAGTGACAGGTAGTCCAAATGGCTTAGTAGAAGCAGGTTTGGTAAACACCAAAACACTTCAAAATGTAGGACCTAATGGGCAACGAGCTGCGGATCCCCAGCCAGGGCGAGCAGCAAATCTACCAGAAGGGCAACGTACAAATGACCCCCAACAAGGCGGAAGCGAATCAACGGAAGGACCAGCCGTTACTCCGCGACCATCTTCGACAGTCACTCCATCAGATGCGAACGATGCGAAAATTAAGTACTTAGACAAACTGTATGATGAGGTTCTAACGACCTCAGATAATACTAATGGGATCCACGTGCCGGACTACCACAGCAAATACAACACGATAAGGCAGAAGTATGAATATAGCATGAACCCAGTGGAGTATGAAATTGTGAAGAATTTTAACGTCGGTTTTAAGAATGATGGGGCGGCATCTTCAGATGCTACTCCCCTAGTTGACGTTTTTAAAAAAGCGTTAGCTGACGAGACATTTCAAGCCGAGTTTGATAACTTTGTACATGGGCTGTACGGATTTGCTAAAAGGCATAACTACCTAAGTGAGGCGCGGATGAAGGATGCTGATCGCTACACCAATCTGCTAAAGAACGCCATCAGCTTGATGTACACCATT

PvivF_Previously described sequences 
ATGGGGGGAAACAAAAATGCTCTCTTCCTCTCCTTGCTGATACTCCTCCTCTGCTGCGCATGGTGTGAAAAACCCGGAGTGGAAAAAAAAAAAAAGTTGGAGGAAGACGTCATAGGCATACTGAGGAGGAAGCTGGAGAGTTTGCAAAAACGCAGCTTAACCAATTCGGATGGAAAATTGAAGAAAGAAATTGAATTGGTGAAGAAGCAAATTCAAGAATTGCAGAAATATGAAAAGGGAGAGGCTGGCAAAAAGGTGGACGCCACTTTGGGGGAGGAACCAGGAGTCGAGTCTGCAGAGGAGCAGCCTTTAAGTGTGGAGGAGGCAGGAGACACACAAGATGAAGATCGTTTGGATGAATTAGAAGGTGTAGAAGACTTTGAGGAGGAGAACCTTGAGCAATCGGAGCAAGTGGAGGAGGCAGAGGTAGTCGAAGAAGCGGAGGAAGAAGCGGGGGATGCGGAAGAGGAGCAGCCCGCGGAGGCTGAGGAGGATGGCAGCTTACTAGAAGAGGCTCCCAACTCGGTAGAAAGAAAAGCAGAAGGTGCCATCGCTTTTGAAGAGGCAGATGTGGAAGAAGGTGCGGAAGCGGATGAAGGTGTCGAAACGGATGAAGGGGCAGATGCTGACGAAGCTAGCTTGGGAAGTTTCGACTTAGAGGGAGAACTGATAGAGGAAGATCTACAGGAGAGCTTCGACTTAGAGGGAGAACAGGAAGAAGAAGACCTGCAGGAGGGCTTCAAATCAGAGGAAGAGGCCAACCAGGGAGGGCAACTCCCCCGAGAGATACCACCACACGGAGAGGAAGCCGTAGAACCTCCCCTGAGGGGAAACAAACCGAGCATGGAATACGTGGGCAATCTGCACAGCGACGTAGGCCCAACTGAAGGCAGTGCCAACCAGATAAGCCCCCCCTCAGTTGACGAAAAAGGGAAGGAAGATGGCGACAAATATAAATCTGCATCTCAGGATGGGGGCAACTCAGTGGGGATAAATTTCGGAGGCTGCTTCCAGGGGGGCAATTCAAATGGCATCTGTCCTCTGGATATTTTTAAAAAGGTGCTAGAAGACGAAAATTTCTTGCAAGAGTTTGACAGCTTTATTCATAACCTGTATGGATCCTCTAAGAACAACACCCCCTGGGGAGGAGACAAAATGGGAAATGAAAACCTCTACATGGATCTTTTCACCAACGCGCTAAGTTTCCTCAACACGATTGAAGTGATT

PvivG_Previously described sequences 
ATGAACAGAAAGGTTAATTTATTTTCCTCCTCCTTTATCTGCCTTTTCCTGCTGGCGCAACGTCCAACATGGGGTGCAGACGCGTCAGATGGGGTCCCAATGCTTTTCAATGACGAGAATCATTTGCCAAATTCGCTGAACAGAAAATTGCGAAACTTAAATGAAATTGTGCAAGAGGACGTGTCGGAAAATTCCCACGAAGTGGACGAATTGGAAAAGCACGAAGAGGAAGAGGAAGATGTAGAAGTGGAGGAAGAGCAGCATGAGCAACAGCATGGCCACACGGTGGAGGATCCCAGGGAGGGGGACGAAGGAAACGAAAATGACCCTCAAGAAGGCACCCATGAACAGGACGACGAGGATTTCATGGGACAATGGACTGAAGTTATGGCGAATGAAGAGGGTGATTCAGGAGAGGGGGAGGATGACACAGATTCTGAAGATGATGCTGAGGGGGAGTCGAACACTCACTCACCTCGTTCACCACCTGTGGAAGGAAGCGATGCGACGGTTTTGCAAGCAGAGCCATCTGCACTGTCAGACTCCAGTAACTCTGCACAAATAGGACAACAAGGTGTCCACCGACCCCCAGCTGGCCTAGCAGATCAAACGACTCAGAGGACTGGAGACCAAGGAGCTGATGGGCCACATGGAGATTCAGGAGCTGCGACATCGAGAGCAGGAGGTTCAGCAGAAAGGGGACCTTCAGGTGAAAGACCACAAGAACGCGCACCTGGTGGAACACCAGAATTACCAGCTAACAGTGTACCACAAAGAGAAGGAAGATCAGACGCGCTCCCTCAAGAACAACAGGCACAAAGTGAAGTAGTTAGAAGTGAACGACAAAGCGGCGCAGCTGCAGATGGTGGAGCTCAGCCAAGTGAAAGACCAGCTGCACCTCCGCAACAAACATCAAGAGACACTCCACCAAAAGGCACCGCTGACTCGAATGATGCCAAAATTAAGTACCTGGATAAGCTCTATGATGAGGTTCTAACCACGTCAGACAATACCAGCGGGATCCACGTGCCGGACTACCACAGCAAATACAACACGATAAGGCAGAAGTATGAATATAGCATGAACCCAGTGGAGTATGAAATTGTGAAGAATTTTAACGTCGGTTTTAAGAATGATGGGGCGGCATCTTCAGATGCTACTCCCCTAGTTGACGTTTTTAAAAAAGCGTTAGCTGACGAGAAATTTCAGGCCGAATTTGACAACTTTGTGCACGGGCTGTACGGATTTGCTAAAAGACACAGCTACTTAAGTAAGGAACGGATGGGGGACACGACGCGCTACTCAGATTTGCTAAAGAACGCCATCAGCTTGATGAACACCATTGAGGTGAAC

PvivH_Previously described sequences 
ATGAAGAAAAAAATTGTACTCTTCGGTTCCCTCTTTGTGCTGCTTTCGTGCAGCACCGTGTCGTCTGAAAAGTTAGGCATCCAGAAGAAGAAAAAAAATCTGGAGCAGGACGCGACGCACGCGTTGATGAAGAAGTTGGAGAGTTTGTATAAACTCAGCGCGACGGATAACAGCGAAATTTTTAACAAAGAAATTGAGTCGTTGAAAAAGCAGATTGATCAGTTGCACCAACATGGTGGGGAAAACGAAGGGGAGAGTTTAGGCCACCTTCTAGAAAGCGAGGCCGCCAACGAGTCAACCAAGAAGACCATTTTCGGCGTGGACGAAGACGATCTGGATAACTACGATGGGGACTTCACCGGGCAGAGCAAGGGCAAATTTAAGGGCCACTCATTTAAGGCTCAAAAGAAAGTCGAGGGAAATGATGAAAATATTGGCGGTGTGCCCGTCACAGGTAATTCAGCTAGCAACAGCCAGTCCACAGGAGGTTCGGGTTCCCAGAATGCTTCTCCACCCCAAGGTAGTCCCAGTGATAGTGCACAAGGATCACAAGTCACAAACAGCACAGGAAGCACAGTAACTTTAAATGCACCAAGTTCGAGTCACTCCACAGGTCAACCACAACAAAGCGCTGGAGTTTCACTCCCCACAGGGACTGCTGAAACAGTCGCCTCAAATACAGCACAGACTTCCCCCCCAGCGGGATCACCAGGAGGTCAGGCCGCCACCTCAGGACAACCCGAAAGTGGACGCGTCCCGAATGTAAAGTACCTGGACAAGCTTTACGACGAAGTGCTTAAAACGACGGACGCAAAGGACGAAATTCACGTCCCCCCCTTCCACAGCAAATATAACGATTTTCGAAAGAAGTACGAATTTACGATGAACGAGAGGGAGTACCAGATTGTAAAAAACTTTGACGCCTTCTTCAAGAAGGATGGTAACCCCAGCCCTGCTGACGCAGTCAGCTTTTTTAAAAAGATGTTGAATGATCCAAATGTACAGAAAGAATTTGACAACTTTGTGCATGGCCTGTACGGATTTGCAAAACGCCACAATTATTTGAGGGGCGAGAGGATGACGGATACGAAACTATACGATGAGCTGCTGAAAAATGTCGTAAATTTGCTGAACACGATTGAAGTAAAG

PvivI_Previously described sequences 
ATGAGGGGCAAGTACGTGATGATGTCTTCCTTCCTTTTTTTCCTCTCGCTGCATACGGTGCCGTGTGAAAAGCTGGGCATCCAGAAGAAGAAAAAAAATCTGGAGCAGGATGCCATGCACGCGTTGATGAAGAAGTTGGAAAGTTTGTACAAACTCAGCGCGACGGACAACGGAGAAATTTTCAACAAAGAAATTGATGCTTTAAAGAAACAAATCGATCAACTGCAGCAACATGGTGGGGATAATGAAGGGGAGAGTTTAGGCCACCTTCTAGAAAACGAGGCGGCAGACGATTCGGGCAAGAAAACAATTTTTGGAGTAGATGAAGACGACCTGGATAACTACGACGCGGACTTTATCGGGCAAGGGAAGAAAATTATAACGAAGGGGGCGGCTGACAAAGAAGAAGAAGAGGAAGATGATGAGGATGAAGAAGCTGTTGAAGGGGATGAAGAAGCTGGTGAAAGGGATGAAGCAGAAGCAGAAGCAGTAAGAGGGGACACTTCTCATCAATCAGGTTCAGGTGATTTAACCCCAAGTCCCCCTGGATCTAGTGAACGCGCACCAGCCGTTGCACCAGGTGAAACTCCCAGGGTTACTGCTACATCACAGGGGCCCTCACAAACGCACAACCCAGGATCATCTGGAAACGCAGAACCAAATTCCGCAAGTGCGAGAACCCCCCCAGCAGCCGCGGAAGCTCCATTACCACAACCGGCATCACCAGATGTAAGCACCTCTGGGGAAGAATCTCCAAATGGACGCGTCCCCAATGTGAAGTACCTGGACAAGCTCTACGACGAAGTGCTTAAAACGACGGACGCAAAGGACGAAATTCACGTCCCCCCCTTCCACAGCAAATATAACGATTTTCGAAAGAAGTACGAATTTACGATGAACGAGAGGGAGTACCAGATTGTAAAAAACTTTGACGCCTTCTTCAAGAAGGATGGTAACCCCAGCCCTGCTGACGCAGTCAGCTTTTTTAAAAAGATGTTGAATGATCCAAATGTACAGAAAGAATTTGACAACTTTGTGCATGGCCTGTACGGATTTGCAAAACGCCACAACTACTTGAGGGACGAGAGGATGAACCTGACCGACGCGCACAAAAGTTTGTTTGTAAATACGTTAAGTTTGCTGGACACCCTTCAGGCGAAG

PvivJ_Previously described sequences 
ATGATCGAGCGGGGGTGCCAGGTGGGGAAAAGTTTTGACGCCTTCTTCGAGGGGAATTCCAATGAGTGTTGCCCCAGTGAGTTTTTCAAAAAAGTGTTGAATGACGCGGGTTTACAAAAAGAGTTTTACAGCTTTGTCAAGCTTTACAATTATTTGATGGGCGAACGGGTGGAAAATGAAAACCTACACGATGAGCTGCTAAAGAATGTCTCAATTTTGCTGAACAGGATTGAAATAAAATTGGCGAGCTGGACAGCAATTTTGGCAAATGCCCCATTT

PvivK_Previously described sequences 
ATGAACGGCAAAATTTTCCTTCTGGCCATTTTTTTCGTGGCGCTCCACGCCGTGGCATCGCACGGTAGAACTTTTATTACGGGGACGAATTACAAACCGAAAAATGAAAAGGCCAAAAAGGTTGGCAAAAATGATAAGACAAGCAGTGAGGGCCCCGCAAACATGAGTGAGAGCCCCGCAGACATGAGTGAGGAACCTTTCAGGGGACAAAATATAACCAAATATTTTAAAAACATCCTGGATGACCTGAATAACGATTCCAAAAAGGATGGCGGTGATTCTGACGATGGGAAATTCATAAGCCAGGTGTCGGAAGAGGTTCCCACAAGCGATGAGGAGGACGGAGACGAGGGGGAGAATGCACCCGGGGAGGACGACGCGCAGGGTGGTGAGGAGGGTGGCGAAGAGAGTGGCGAGCTGACTGGCGAACAGAGTGACAATCAGAGTGACCAGCAGAGCGGCGCTCCGCATGCTGGTCCGCACGAGGGAGAGGCCGAGGCCACTCTGCCAGTGCAAGGAGAGAACTACAGCGGGTCCAACCTAAAATACTCAGACGAGCTGTATGAAGATATCCTAACTAGCTTAAATAAAAAGGGCTGCGAAGAAGGAACGGAAAACAACAACAAATATAATGAGTTCAAAAAAGAATATGAAATGTTCATATCTTTAAATAAAGAGGAATATGAAATTATAGAGAAGGTCGACGCTTTTTCCATGTACAATGATTCCATTGATGAAGACGCAGATTCTGTGTACGAAGCGATTAAGAAGTCTTTCACCGATCCTAAGTTTAGGAAAGAATTTAAAGATTTCATGAATGGCATTTATGCCTATGCTAAGAGGAAGCATTATATAAGAGGCACCCAGACGGAGAAGGCCAAAACGTACCTTACGCTGTTTGAGAATGTCATCAACTTGCTCAACATGATA

PvivL_Previously described sequences 
ATGAAAACAAAAGTACTATTCTTCTTGCCGTCCATTTTGCTGCTACCACATTCGGTATGGTCAGAAACGAAAGGTCCATCTGGGCCCCCCCCAAATAAGAAGCTAAATGCTAACGCACTACATTTCTTAAGGGGCAAATTAGAGTTACTAAATAAAATCAGCGAGGAGCAGGTAGTTTCTCCAGATTTTAAAAAAAACGTAGAACTGCTGAAAAAGAAAATTGAGGAACTACAGGGTAAGGCAGAAAAGGATAAAAGTAAAACGGATGGGGAGGATACCACACCCAAGGAACAGCAAGAAGATCAAAATGTGAGTCAAAACGGATTGGAAGAGCAGGCCCCAAGTGACAGTAACGAGGGAGAAGCGCAGGAAGAAAACACTCAAGTCAAAAATGTCATTTTTACGGAGAAGGAAGAAGCGGTAGATGAAGAAGCTGAAAAAGAAGACACCGCTGTCATAGAAAAGGCGAATTTTCCAAATGAGGAATCGCAAGGAAATGATGAAACGCAAACGCAGGAGAGCATCGAGGGAGAAGCTTCTCCCGGAGTTGTAGTCGACGAGACAGATGACTCACCAGAAGGCGAACCCCTATCCGGATTGGAAACGGAAGGCAATTCTTCAGCTGAGAGTGCCCCAAATGAGCCGGACGTTAACACCACACATACGGCAGTAGATACGCACATGCCAGCAGATGCGAACATAGGAGTAGACACAAATATGCCATTTGACACACCTCCCCACCCAAGCGGCGAAAACCCCGGCGCACCCCAAGAGACGCACCTTCCCTCCATTGACGAAAATGCAAATAGAAGAGCATCACGAATGAAACATATGAGCAGCTTCCTAAATGGCCTCTTAACCAATCAAAGCAATAACAAAAAGGAAATATTTTTCCACCCATATTATGGCCCCTATTTTAACCACGGCGGGTACTATAACTATGACCCCTATTATAATTATGCCCCAGCGTACAACCCATTTGTGAGCCAAGCAAGGGATTACGAAGTGATTAAAAAGCTTGATGCCTGCTTTAACAAAGGGGAAGGAGCCGATCCAAATGTGCCCTGCATAATTGACATATTCAAAAAAGTGCTAGACGACGAACGGTTTCGAAACGAACTAAAAACTTTTATGTATGACCTTTACGAATTTTTGAAAAAGAATGACGTCTTAAGTGATGATGAAAAGAAAAACGAGTTGATGAGATTTTTCTTTGACAATGCCTTTCAGTTGGTCAACCCGATGTTTTACTAC

PvivM_Previously described sequences 
ATGAAGTACAAAGCCGCAGTCTGCATTTCGACGGTTTTGCTTTTACTACAGTGCCAAACCGCAAAAACCAGATCTACCAAAATTTCGGCCAACAACCAATTCAACGCCGCCATTGGATCGTTAAAGAAAGAATTTGAATATCTAAATATTAAGAACGAAACGGGCGCTGATACCACATGGTTTAAACTCCCCAAAGGTTTTGAGTTCCTCCAGGGAAAGATAGAACAAGAAGGGAATGCACACATGTCCACAGAGGAGGGACTAACTGTAAAAAATGAAAAAATCGAAAACAACGCAGAAGCTTCCCTTGGAAGTATAAATGTGAATATCCCTCAATGGGGAAACGACCTCAACAAGTTTAGACAAAAAAAGAGGCTATCTAGAATGCTAGCCACTAAAGGAAAAGGTCAGCAGAAGGGAGCTGGATCTCTTAGGGGAAAACCAGGAGGAGTGTTCATGCCTCCCATGATGCCGGGTGCACCTATGGGAAGTATGCTTGGTCTAAATGGAAAATTCTCTCCAGGAATGAAACCAGCAATGCCTTGGTCTCCACCTGGAGCATCACCATGGAATAAAGGAAAACCTTCAACCCTTTTATGGTCTCCAGGTGCTAAACCCAAGCAAACCCCACGATCACCATGGGCTCCGCTTCCACAGAAAAAAACAAAAGGTGATGACAAGAGCGATAATGGTAGTGTCAAATCAGGTGATGATGGGGAAGAAGAAGATGGAGCACCAGGTATAGGAGGAAATGGTGGCTTATTTGGTGAATATGACCAACTGCTCGGTGGCATTGGTGCTGGAAATCCCCTTTTACAAGGTCTATCTGCTGCTGGTGGTGCAGGTGCCGCAGGTGCCGCAGGTGCCGCAGGTTTGGCTAATGCTGCACTCGGTATGAACCGAAACATGGCTCCTCGACAAGGGCTCCCATGGGGTGGAAGAACTGATTTCTTCAAAGGTAGACTGCAGTATTCCTCCAAGGGTATTAAAAGAACTGGATGGGGTAAGTTCTGTTATTTCTTCAAGAATTTACTGTGCTGTCTGTTTATTTTCGCAACCAGAACGCCATTATTAGCTGGAGGTTTGGGAGGTGTTTTGGATAACCCAATGGTTGGAAGTGTTATAGATTTGGTCCAAAGTGGTATGATGAGTACTTAT

PcynA_Previously described sequences 
ATGAAGAGCGGAATCGTGCTGGTCTCCTGCCTCCTCCTGCTCTGCGCAGAGCCAACCCTGGGAGAAGAAAATAAAAAGGAGAATCAAAACACATACGAGGAGGATACAAATTACTACAGCGATGAGGAGCTAAAAGTACTAAAAGGGAAATTGGAAAACCTAAAGTTACAATTTAATGATGAAAATGCACTCAAGCAAATCACCGAAGAACAAATTTTGATGTTAAAGAAAAAGTTTGAGGAATTAAAAAATAAAAAAAGTGATCATGAGGCGAAGTTGGAGTCCCGGAGGGGAAATACCTCACCGGGGGACAAGGATGAATTGATCCCTAGCGATTATGAGTTCGCTGGGCAGAGCATCAATGATAATGATGAAGTAGTAATGGTGAGTAGAAGTAAAGGCAATGACCAAGGTGACAAGGACTCTTCAGTTCCTGCAGGTGAAACACGTAGTGGAAATGAAGCAGCTTTGTCAGGATCCACAAGCGAAGAGATTGTTACAGAAGTGACGAATGGTGAAGATCCTTCAGGGCAAGGAAGTGAACCCGCTGCGAAGGCTTCTCTTCGTTCGGACAATTACGCAGAGCTCACAAACCAACCTGGATCAGCTGTCCAGAACGAGAAGGTCAACCCCACAGCGAATGTCAATCACGTGGACACACTATTCGATGAGCTACTAGCAGAAGACAATAAAAAACATATGATGGACGAAGGAGAGCACCACAGTGCGTACAATAATTTAAGAAAACAATACGACGAACTTAGCCTAAATAAGACTGAGTACGCCATCAGCTTGAAGCTGCTGGATACGATGTTGTCAAGTGAAAAGGTTGGAGAAAAAAGGAAGAATGCGCTAGTAGAGATGTTTAAAAAAGCGATGTACGATAAGGAGTACAGTGAGAAATTTAAAAGTCTTATCTACGGAGTTTATTTGTTTGCTAAGAGACACAATTTTTTAGATGAGGGTAAGGTGAAGGGAGAAGACTACAACAAGCTGTTCAACTATGTAGGCAACCTGATGAATACGCTTCAGCTT

PcynB_Previously described sequences 
ATGAGGAAAAAAATTGCGTTTGTCTGCTCCATCTTTGCACTGCTTTCTTGCAACTGCGTGCTGTCTGAAAAGCTGGGCATCCAGAAGAAGAAAAAAAATTTGGAGCAGGATGCCATGCACATATTGATGAAGAAGCTGGAAAATCTGTATAGACTCAGCGCGACGGATAACAGCGAAGTTTTGAACAAAGAGATCGAGTCGTTGAAAAAACAAATCGACCAATTGCACCAACATGGTGGGGTAATCGAAGGGGAAAATCTAGGCCACCTTCTAGAAAGCGAAGCAGCCAACGAGTCAACCAAGAAGACCATTTTTGGAGTGGACGAAGACGACTTGGATAACTACGATGTGGACTTCACCGGGCAGAGCAAAGGAAAAATTAAGGGGCAAACGGACCCAACCCCCGTAGCTGAACCCCCCGCGCACAATGGAGCAGGGGATCAGGAGAGTCCTGCACCTCCCGCACCAAGTGTACTGGTAGTGCCTAATCAGTCTGGTAAAGAGGCCAACGTAGCCACATTGGAAGCCGGGTATGAAAGTGCCGATGCAGAAGATGAGGAAGAGACAGATTCCTTGTCATCTGATAATGAATCCGCTGATTCAAACGAACAAACAGAAGAGGTCCCCTCTGTGTCAGGAGAGAGCGCAGAGGGCCCACAAGCAGGTCCTGCTCCTGATACAGGAAGTCAACAAGCAGTTCCTGTTCCTGCACCAGGAAGTCAACAACCAGGCGGAGGAAGCGGAGGAACAGGAGGAACCGAAGGAGCCGGAGGAGACCAATCAGGAACGCTCCCATCTGCAGAAGTCCAACCAGCAATATCCCCACCTGCAGGAGACCATCCACAACCGCCCACTGTAACCCCAGAAGGAACTGAAGAATCAGCTGTAACTCCGCAACCAACATCGACAGCGACTACACCAGAACGCACCTCTAACTCAAACGATGTCAAAATTAAGTACATGGATAAGCTTTATGATGATATTCTAAGTACCTTGGGCAAAACCAACGAGATCCACATACCACTTTATCACAGCAAATACAACACGATACGGAAGGATTACGAACTTAGCATGAAACCTGTAGAATACCAAATTGTGAAGAATTTATTTAACGTCGGATTTAAGAAAGAAGGAGAATCTTCAGCTGCTAATTCCCTGACGGAAGTTTTTAAAAAAGTCTTAGTAGATGAAAAATTTCAAGACGAATTTAACAACTTTGTGCACGGGCTGTATGGATTTGCTAAGAGACACAACTACTTAGGTAAGGAACGGCTTGAGAACACAACAAGCGACTCCGATCTGCTAAAGAACGCCTTCAGCTTGATGAACACTCTTGAGGTGAAT

PcynC_Previously described sequences 
ATGAAGAAAACGATCGTAATTTTTTTCTTTTCCTTTTCCTTTTTAATTTCCTTTCGCTTCGTGCTGTCTGAAAAGTTCGGCACCCATAAGAAGAAAAATTTGGACCAGGAAGCGATGCACGCGTTGATGAAGAAGCTGGAAAATCTGTATAGACTCAGCGAGACGGATAATAGCGAAGTTTTGAACAAAGAAATTGAGTCGTTGAAAAAACAGATTGACCAGTTGCACCAACATGGTGGGGTAATCGAAGGGGAAAATCTTGGCCACCTTCTAGAAAGCGAAGCAGCAGACGAGTCAACCAAGAAGACCATTTTCGGCATGGACGAAGATGACCTGGATAACTACGATGCGGACTTCACTGGACAGAGCAAAGGAAAAATTAAGGGGCAAGCGGATGCAGACCCATCAGTTAAAGGTAATGATAGTCCAGTGTCAGCTTTATCTCCTGCAGCTGATTCATCACCCGAACAAACCGAAACAGAGGGTAGTACTAAGCATGTAGTGGAAGCAGGTTATGTAGACACCAATTCAACGGATGGTACTCCAGGTGTTGCTGGATCCGGTGCAGGTATCACAACTTTGACATCAGGACCCAGCGCAGTTTCACAGGTAACTCAACAACAATCATCCTCACCAACTTCCGGAGATCCAAGCAGCACAGCATCAAACGTACAATCCCAAGCTGGAAGCGCTCAAGCAATAGCCGCAGGTGTAGGAGGAACCAATACACAAGCAGTACACACAGATGGACAATCCACTATGCAGGAAGCGAATCAACCTGCTGGACCAACACCTCCAGGAGACGCCACCGCACAGACCGAAAGAGTACGAGAACCCAACGTGAAGTACCTGGACAAGCTGTACGACGAGGTCCTGGAGACCCCAAACAGTGTCAACGCAATACACACACAACCCTTCCACAGCAAGTACAACGAATTCAGAAAGAAGTACGAGTTTACGATGAATGAGAGGGAGTACCAAATTGTGAAAAATCTTTTTGATGTCTGCTTCAAAAAGGAAGGAGAACAGTCCAGCACCTCCTGTATAGTTAATATGTTTAAAAAAGTGTTAGACGACAAAAATTTTCAGAAAAAGTTTGACAATTTTGTTCAAGGATTTTATGGCTTCGCCAAACGACACAACTACTTGAGAGGAGAAAGAATGGCCAATGAAAATCTGTACAAAGATATTCTAAAAAATGTCGTGAATTTGTTAAACACGATTGAGGTGGTG

PcynD_Previously described sequences 
ATGAGGAAAAATATCTTCCTGGTGTGCTCCATTTTGGTATTCCTCTCCCTCCAATATGTGTTAGCTGAAAAGTTAGGCTTTAAAAAAAAACGCAAAAAAATAGAGGGTAATGTTTTAACCTTGATGAAAAGAAGACTAGCAATTCTGCAAAAATTGAACTCATCCGACAAGAGTGAAGTTTTTGCCAAAGAAATTGAGTCGATAAAGGAACGCATTAACATGTTGAAGCAACGTGGTTGGGAAAACCCGGAGGAAAGCTTCTGCGAAACTTTAGAAGAGGTGCCAAACTGCGAGGTGGGAGAATATGCAGACATGGTCAAGGAGGACCAAGGGAATTTAACCGACAGCGAAGCGGAGTTCCTCGTACAGGAGGAAATAAAACATGAGGGAAGCGTGGGCGGTGAGGAGGTCCCCGGAGATGTTAAAAGTGGTGAAGTGGTGGGTAAGGCGGCGAGTAAAGCGGGGGGTACAGCGGGGGGTACGGCGGGGAGTAAAAAGGTAGGTAAGGCGGGGAATAAACAGGTGCGTAAGGCGGTGAGTAAAGAGGCGAGTAAAGTGGCGGGT

PcynE_Previously described sequences 
ATGTACATACATTTTTTAATTCACCCCACGTTATTTTATTTCTTCACAATTTTTACAAAAATGAGAAGAATCATTGGGCCGATCTGTTGTCTTTTGCTGTTTCTGTTCTGCTGCGCGTCGTCGGAAAAGTTGGGCACCCATAAGAAGAAAAAATTGGAGCAGGAAGCGATGCATGCGTTGATGAAGAAGCTGGAAAATCTGTATAGACTCAGCGCGACGAATAACAGCGAAGTTTTGAACAAAGAAATTGAGTCGTTGAAAAAACAGATTGACCAGTTGCACCAACATGGTGGAGTAATCGAAGGGGAAAATCTAGGCCATCTTCTAGAAAGCGAAGCAGCCAACGAGTCAACCAAGAAGACCATTTTCGGCATGGACGAAGATGACCTGGATAACTACGATGTGGACTTTACAGGACAGGGCAAAGGAAAAATTAAGGGGCAAGCAGATACAGGCCAGGGCGCTCAGGAAACTACTGGCAACTTGGCGGCGCAAGCCGGGGGTGAAGCATCTGATAGGGGTGGCCAACAACAGCAACCAGCAAGACCCAGCGGGTCAGATAGTCCAGGGGGCGTAGTAGAAGGAGGTTTGGTAAATGTCAATACACTTCAAAATGTACCAGTTCATGTGCAATCCTCAAGAAATGGGCCACAAACTACGGATCCCCAGCCAGGGCCAGTAGCAAATCCATCAGAAGGGCAACGTGCAAATGAAACCTCACAAGGAGTCGAAGGCGAACCAACGGTAGGACCAGCTGTAATTCCGCAACCAACATCGACAGTGACTACACCAGAACGCACCTCTAACTCAAACGATGTCAAAATTAAGTACATGGATAAGCTGTATGATGATATTCTAAGTACCTCTGGCAAAACCAACGAGATCCACATACCACTTTATCACAGCAAATACAACACGATACGGAAGGATTACGAACTTAGCATGAAACCTGTAGAATACCAAATTGTGAAGAATTTATTTAATGTCGGATTTAAGAAAGAAGGGGAATCTTCAGCTGCTAATTCCCTGACGGAAGTTTTTAAAAAAGTCTTAGTAGATGAAAAATTTCAAGACGAATTTAACAACTTTGTGCACGGGCTGTATGGATTTGCTAAGAGACACAACTATTTAGGTAATAAACGACTTGAGAACACGACAGTCGACTCCGATCTGCTAAAGAACGCCTTCAGCTTGATGAACACTCTTGAGGTGGCG

PcynF_Previously described sequences 
ATGGGTGAAAACAAAATTGCACTCTTCCTCTCCACCGTGATACTCCTCCTTCTCTGCTGCTGCGTATGGTGTGAAAAATCTGGAGTGGAAAATAAAAAAAAATTGGAGGAAGATGTCATAAGCATACTGAGGAGGAAACTCGAGAGTTTGCAAAAACGTAGCTTAATAAATTCGGATGGAAATTTAAAGAAAGAAATTGAATTGGTGAAGATGCAAATTCAAGACTTGCAGAAATATGAAAAGGGGGGTGTTGGAAAAAAGGTGGACTCCACTTTGGGGGAGGAATCGGGAGTCCAGTCTGTAAAGGGACAACCTTTGAGTTTGGAAGAGGCAGGAGACACACAAGATGAAGATCGTATGCATGATTCATATCGATTGGATGGCTTAGAAGCTGTAGAAGACTATGAGGAGGAGATCCTTGGGCAAGCGGAGCCAGTGGAGGCGGCTAAGGTAGTTGAAGAAGCGGGGGATGCGGAAGAGGAGGAGCTCGCTGATGGCGAGGTGGATAACAGCTTAGCAGACGCGGTCCCTGACTCCGTAGAAAGAACCGAAGAAGGTGTAATGGATGAATTCGAAGAGGCAGAAGAAGACGAAGGGGCAGAAGAAGACGAAGGTGCAGATTTGGATGAAGCTAACTTAGAAAGTTCCACTTCGGCAAGCAGTGAGCTAGTAGGGGGATCCGCAGTGGGAGGAAGCACAGAGGAGGAGGAGGAGAAAGAGAAGGAAAAAGAAGAAGAACAGGGAGAAGAAGACCTGCAGGGGATCTTCCAGTTAGAGGAAGAACAGGGAGAAGAAGACCTGCAGGGGATCTTCCAGTTAGAGGAAGAACAAGGTGAAGAAGACCTGCAGGGGAGCTTCGAGTTAGAGGAAGAACAGGGAGAAGAAGACCTGCAGGGGATCTTCCAGTTAGAGGAAGAACAGGGAGAAGAAGACCTGCAGGGGAGCTTCGAGTTAGAGGAAGAAGCTAAGCAGGGAGAACAACTTCGCCAAGAGACATCATCAGACGGAGACGAAGCCATAGAACCTCCCCTGAGTGGACTCAAACCGAATACGGAATACCTGAACGAACTGCAGAACGACGTAGACTTAACTGAAGACAGTGCCAAGCAGATAAACCTTCCCCAAATTGACGACAAAGGTAAGGAAGATGAACACGAATATAAATTTGAGACTCAGAATGGGGACTTCTCCGTGGGGACAAATAATTTCGGAGGCTGCTTCCAGGGGGGTAATTCAAATGGCGCCTGTCCACTAGATATTTTTAAAAAGGTGCTAGAAGAAGAAAATTTCTTTCAAGAGTTTGCTAGCTTTATCGATAACCTGTATGGATGCTCGAAGAAGGACACCCCCTGTGGAAGAGACCAAATGGGGAATGAGAACCTCTACATGGATCTCTTCACAAACGCGCTAAGTTTCCTCAACACGATTGAAGTGAGT

PcynG_Previously described sequences 
ATGAACAGAAGGGTTAATTTATTTTCCTCCTCCTTTATCTGCCTTTTCTTGCTGGCACAACATCCAACATGGGGTGCAGACGCTCCAGATGGGGTCCCCAAACTTTTTAATGACGAGCATAATGTGCCAAACTCGTTGAAGAAAAAATTGCAAAATTTAAATGAAGTTGTGACAGATGACGTGTCGGAAAATTCTCATGAAGAGGATGAATTGGAAAAACACGAAGAAGAGAATGTAGAAGTGGAGGAGGAAAAGGAGGAGGAGCAGGAAGAGGAGCAGGAGGAGGAGCAGGAAGAGGAGCAGGAGGTGGAGCAGGAGGTGGAGCAGGAGGAGGAGCAGGAAGAGGAGCAGGGGGAGGAGCATGGCCACACTTTGGAACACACGTTAGAGGATCCCGGGGAGGGAAACGAAGGAAACGAAAATGGCCCTCAGGAAGACAACCATCTAAAGAAGGACGCGGACTTCATGGGACAATGGAGTAAAGTCATAGCAAATGCCGAGAATGTTTCAGGTGACCAGGATGATGACGATTCCGAAGATGATACGGAGGGGGAGTCGAAAGCAGACGCACCTTCTACATCAGCTGTGGAAGGAAACAATGCGCAGGTTTTGTCATCAGAGCAATCTACACCACGGTCAAATCCAAGTGACTCATCAGTACAAACAGAACAACAACGTGTCCAAGCATCCACAGATAGCCCAACAGATCAAAGTGCTCAGGGAACCGGTCAGCAAGCAGTTGTTGAGTCACCGGGACCTTCAGAAGCTCTGGCATCGGGTTCAGAAAATTCAAGAGAAAGTGAACCTCCAGCTGAAAGATCAGACGCGAACCTTCCAGAACAACAGGCACAAAATGAAGAAGTAAGAAATGGACAACAAAGCGGCGCATCTGCAGATGCTGGAGCTCAGCGACCGGAAGGCCCATCCGCAAGAGTAGCAGTCCAGACCACAACAACAGGAGAACGCACCTCTAACTCAAACGATGTCAAAATTAAGTACATGGATAAGCTGTATGATGATATTCTAAGTACCTCTGGCAATACCAACGAGATCCACATACCACTTTATCACAGCAAATACAACACGATAAGGAAGGATTACGAGCTTAGCATGAAACCTGTAGAATACCAAATTGTGAAGAATTTATTTAACGTCGGATTTAAGAAAGAAGGAGAATCTTCAGCTGCTAATTCCCTGACGGAAGTTTTTAAAAAAGTCTTAGTAGATGAAAAATTTCAAGACGAATTTAACAACTTTGTGCACGGGCTGTATGGATTTGCTAAGAGACACAACTACTTAGGTAAGGAACGGCTTGAGAACACAACAAGCGACTCCGATCTGCTAAAGAACGCCTTCAGCTTGATGAACACTCTTGAGGTGAAT

PcynH_Previously described sequences 
ATGAAGAAAAAAATTGTGCTCTTCGGTTCCCTCTTTGTGCTGCTTTCGTGCAGCACCGTGCCGTGTGAAAAGTTGGGCATCCAGAAAAAGAAAAAAAATCTGGAGCAGGACGCAGTGCACATGTTGATGAAGAAGCTGGAGATTTTGTACAAACTCAGCGCGACGAACAACAACGAAATTTTGAACAAAGAAATTGAGGCTTTGAAGAAACAGATTGACCAGCTGCAGCAAAAGGATGGAGTAATCGAAGGGGAAAATCTAGGCCACCTTTTAGAAAGTGATGCCGCCAACGAGTCAACTAAGAAGACCATTTTTGGAGTGGACGAAGATGACCTGGATAACTACGACGCGGACTTTACAGGACAGAGCAAAGGAAAAATTAGGGGCCAGTCAAGTAAGGATCAAAAGAAAATGAAAGGAAATGATGAAAAGTTTGGGCAAGCATCTGGTGAGGGAGTGACTGTCACAGGTAATTCAAATCCCAATTCGTCCACACAAGCTTCGGGTTCCGAGGGTACTTCTCAACCCCAAGCTAGTGCCGGTGCTAGTGCAGGAGGATCATCAGGCCCAGGAACCACACAAACTTCAAGTGTAACAAGTTCGAGTACCTCCACAGATGGATCAGAACAAAACGATACAAGTGCATCCTCCCCAGGGAATGGTGGAGCAGGAAGCCCTCCAGCAGCCCCGGCAGCTCCAGCACCCCAAGCGGAATCATCAAGTGTAACCCCTCCTGGGGGACAGTCTCCAAATGGACGTGTCCCGAATGTGAAGTACCTGGACAAGCTCTACGACGAAGTCCTTAACACCTCGGAGGAAAAGAATGCAATTCACGTCCCCGCGTTCCACAGCAAATATAATGATTTCCGAACAAAGTACGAGTTTACGATGAATGAGCAGGAGTACCACATTGTGAAAAAACTGTTTGACGCCTTCTTCAAGAAGGAGCAGAATTCCAGTTACGATGCCCCCATTAAGTTTTTCAAAAATGTGTTGAATGACGCGGAATTCCAAAAACAGTTTGACAACTTTCAGCATGGCCTCTACGGATTTGCAAAACGCCACAACTACTTGAGGGGCGACAGGATGACGGATGGGCAACTATACAGTGAGCTGCTAAAAAATGTCATAAATTTGCTGAACACGATTGAAATAAAT

PcynI_Previously described sequences 
ATGAGGGGCAAGTATGTGATGTTGTCTTCCTTCTTTTTTTTCCTTTCGATGCATGCGGTGCCGTGTGAAAAGCTGGGCATCCAGAAGAAGAAAAAAAATCTGGAGCAGGACGCAGCTCACATATTGATGAAGAAGCTGGAGAGTTTGTACAAACTCAGCGCCACGGATAACAGCGAAGTTTTTAACAAAGAAATTGAGTCGTTGAAAAAACAGATTGACCAATTGCACCAACATGGTGGGGTAATCGAAGGGGAAAATTTAGGCCACCTTCTAGAAAGCGAAGCAGCCAACGAGTCAACCAAGAAGACCATTTTTGGTGTAGATGAAGATGATTTGGATAACTACGATGCGGACTTTATCGGGCAAGGGAAGAAAACTATCATAAAGGGGGCGACAGACGATGATGAAGGAGAGGAAGGTGATGAGGGTGAAGTAGAAGAAACAAATAGTGGGAATACTTCCTCTCAACCAGATTCAGAAGATTCATCCGAAAGTCCCCCTGAATCTCGTAATCCCGCAACAGCCGTCGCACCAGGTGCAACTGCCGGGGATAGTGCTACATCACAGGAGCCCTCACAAACGCCCCCCCCTGGACCATCTGGAAACGAGGGACAAAATCCCACAAGTGTGAGCAGCCCTCCAGCAGCCCCGGCAAATCCATCATCCCAAGCGGCATTACCAGGTGTAAGCCCCCCTGAGGGACAGTCTCCAAATGGACGCATCCCGAATGTGAAGTACCTGGACAAGCTCTACGACGAAATACTCAAAACGACAGATGTGAAGGACGGAATTCACGTCCCCGCGTTCCACAGCAAATATAATGATTTTCGAACAAAGTACGAATTTACGATGAATGAGCGAGAGTACCAGATAGTGAAAAATCTTTTTGACACCTTCTTCAAGAAGGATGGTAATTCCAATGACGATGCCCCCATTAAGTTTTTCAAAAATGTGTTGAATGACGCAGATTTCCAAAAACAGTTTGACAACTTTCAGCATGGCCTCTACGGATTTGCAAAACGACACAACTACTTGAGGGGCCAGAGAATGAACCTGACCGACGCGCACAAAAATTTGTTTTTAAATGCGTTAAGTTTGCTGGACACACTTGAAGGGAAG

PcynJ_Previously described sequences
ATGAACGAGCGGGAGTGTCAGATAGGGAAAAACCTCTTTGATGCCTTCTTAAAGAAGGAGGGAAATTCCAATGGCGCTTACCCCATTGAGTTTTTCAAAAAAATGTTGAATGACGTGGGTTTGTAAAAACAGTTTGACAACTCTGTTACATGTGTTTTACAGCTTTGCCAAACTTTCCAATTATTTGAGGGGCGAGAAAATGGAAAATGAAAATCTTTACGATGAAATGATAAAAAAATTTCGTAAATTTGCTGGACACTATTGAAATAAAATTGGCGAGGTGGACAGCAATTTTGGCAAATGCCCCTTTT

PcynK_Previously described sequences 
ATGAACGGAAACATGTTCCTTCTGGCTATTTTTTTCCTGATGCTACACGTCTTGGCATTGCACAAAGGAACCTTCATCACGGGGAAGAATTGCGAACAAAAAAATGAAAAGGCCAAACAGGTCGATAAAAATAATAAGACAGACAGTGAGGGCTTCGCAGACAATAATGTGGAACTTTTCACAGGACAAAATATAATGAAATATTTTAAAAACATCTTAAACGATAAGAATAAGGATTCCCAAAAGGATGGCAACATTTCTGAGAATGGAAAATTCATAGGTCAGGTGTTGGAAGAGGTTCCTACAACGAATGAGGGAACGGATAAGAAGGACGGAGACGATAAGGAAAATGCACCCGGGGAGGCCGAAGTGCAGAGTGGCCAGCAAACTGGCGAGCAAACTGGAGAGCAAACTGGCGAGAAGGGTGACGAGCTGACTGGCCAGCAGAGCGGTGCTCCACAAGGTGGACAGAACGAGGGAAAGGCGGAGGCCACCCTTCCAGTACAAGGAGAGAACTACGGCGGGTCCAGCCTAAAATACTCAGACGAGCTGTATGAAGATATCCTAATGAACTTACATAAAAAGGGCGGTAAAGAAGGAACCGATTACAACGACAAATATAATGAGTTCAAAAAGGAATACGACATGTTCATATCGTTAAATAAAGACGAATATGAAATTATATCGAAGCTCGTTAATGCATTTTCCATGTACAATGATGCCATTGATGAAGACGCAGATACTGTGTATGAAGCGATTAAGAAGTCCTTTACGGATCCAAAGTTTAAGCAACAATTTGGAGACTTCATGAACGGCATTTATGCCTATGCTAGTAAGAAGCATAATATAAGAGGCGCCCAAACGGAGGAGGTCAAGACGTACCTCATGCTGTTTCAGAACGTGATAAATTTGCTCAACATGATA

PcynL_Previously described sequences
ATGCAAAAAAAAAAAATGAAAATAAAAGTACTATTCATCTTGCCACCCATTTTGTTGCTACCACATTCGGTATGGTCAGAAACGAAAGGTCCACCTGGGCCTCCCAAAACTCAGATGCCAAATGCTAACACACTACATTTTCTAAAAGGCAAATTAGAACACCTAAATAAAATCAGCAAAGAGAATGCAGTATCTCCAGATTTAAAAAAAAACATAGAACTGCTAAAAAAAAAAATCGAGGAACTAGAAGGGAAGGCAGAAAAAGATAAACAGGATGGGGTGGATACTATACCCAGTGGACAGCAAGCATGTGAAAATGTGAGTCAAAACGGATTAGAAGAGAAGACACCATGTGGCAGCAATGAGGGAAAAGCGGAGGAAAAGAAAACTCAAGTCAAAAATGTCATTTTTATGAAAAAGGAGAAAGCGATCGATGAAGAAGTTGGGAACAAAGACACCGCTATCATAACTGAAAAGAAGAAATTGCCAATTGAGGAATCGCCGGGAATGGATGGAACGCAGGCGAAGGAGAGTATCGAGGGAGAAGCGTTACCCGGAGTTATAGTGGACAAGACAGGTGATTCACCAAAGGGAGAAATCCTATCCGGATCGGAAACGGAAGGTAAGCCTTCAGCTGAAAGCACTCCAAATGAACCGAATGTTAACATCATACATATACCAGCACACACAGACTCAGGCACACACACACACTCAGATACAAACACAGACAAACACACAGACACACACCCAAGCGGCGGAAGTCCCAGCGCACCCCAAAAGACACCCTTTTCCACCATTTACAAAAATGCTAACAGAAGAGCGTCAAGAACTAAACACATGAACCGCTTCCTAGATGGCCTCTTAACCAATCAAAGCAAAAAAAAAGGAAATGTATTTCCATCCATATTATGGCCCCTATTTTAACCATCACGCATACTATAACTATTACCCCTATTATAATTATCCCCCGGTGTATAACCCATATGTGACCCAAACAAAGGATTACGAAGTGGTTAAAAAATTGATTGATGCTTGCTTTAACAAAGGGGAAGGAGCCGATCCAAATGTACCCTGCATAATTGACTTATTCAAAAAAGTGTTAGACGACGAAGGGTTTCGAAACGAATTTAAAACTTTCATGTATAACCTTTACGAATTTGCCAAAAAGAATGACGTCTTAAGTGATGGCGGAAGGAAAAACGAATTGATGAAATTCTTCTTTGACAATGCCCTTCGGTTGATCAACACGATGTTGCACTAC

PcynM_Previously described sequences 
ATGAATTACAAAGCTGCTGCCTGTATTTCGGCCGTTTTGCTTTTACTAAACTGCAAAACTGCAAAAACCAGATCAACCAAAATTTCAGCAAACAATCAATTCAACGCCACCATTGGATTGTTAAAGAATGAATTTGATTATTTAAATACTCAGAACGGAAGTGGCGTTGAGACCACCTGGACTAATTTCCCCAAAGGTTTCGAATTCCTCCGGGAAAAATTAGAACAGGAAGAGAAAGCAAAAAATGCATTCACAACTGACAAGGAGGAGCACATTTCCACAGAGGAGGAACTAACTGTCCAGGACGAACAAATCAAAAACAACGCAGAAGCTTCCCATGGAGATATATTTATGAATATCCCTCAATGGGGAAACAAACCCAACAATTTTGGACAAAAAAAGAGGCTATGCAGAATGTTAGCCGAAAAAAAACCACAACCTCCAGCTGGAGGTCTTAGGGGAAAAGCAGGCGCTAAGCCAACATTATTCAAGCCCCCCACGGGATTAAAACCAGGAACGCCTTGGAGTCCTGCGTCACCGGGTGGCTTACCATGGTCTAAAGGAAAAGCTGGAGCTGCACCCCTTCCATGGGCTCCACTTCCCAAAGCACCAAAAGGTGGTAGCAAAAAAGAAAAAGGTAGTGCAAAATCAGATGATGAAGACGACGAAGAGGAGGAGGAGGACGATGATGAAGATGGTGATGGACAGGGTTTATTTGGTGAATATGACCAATTGCTCAGTGGCCTTGGTGCTGGAAATCCCCTTTTACAAGGTTTTCTAGCTGCAACTAATGGTGCAGGTGGTATGGCTGGTGCGGCTGGTATGGCTGGTGCAGCTGCTGCTGCTGCTACTGGGCTGAGTGGAAATCAAAAATTTCCTTCTTCTCGACATGGGCTCCCATGGGGTGGAAGAACGGATTTCTTCAAAGGTAGACTTCAGTATTCATCCAAGGGTATTAAAAGAACTGGTTGGGGTAAATTTTGTTATTTCTTCAAGAATTTATTGTGCTGTTTGTTTATATTTGCAACAAAAACGCCAATGTTAGCTGGACCTTTGGGAGGTGTTTTGGACAACCCACTTGTTGGAAGTGTGATAGATTTAGTCAACGCTGGTATGATGATG

PinuiA_New described sequences
ATGAAGAGCCGAATCGTCCTGGTATCCTGCCTCCTCCTGCTCTGCGCAGGGCCAATCCTGGGAGAAGATAATAAAAAGGAGAAGAAGAACACACACAAGGAGGATGCAGATAACAAGAACAGCGATGTAGATAACAATGAGAACGATGCAGACAATAACAACAACGATGCAGATAACGAGAATAACGATGAGTTAAAAACACTAAACGGGAAATTGCAAAACCTAAGGGTACAAATTAAGGATGAGAAGTTATCCAAGAAATTCACCGAAGATCAAATTTTGATGTTAAAGAAAAAGTTGGAGGAATTCAAAAATTTAAAAAGTGAGCAGGAGGCGAAATCGGCGTCACAGAAGGGGCATACCTCGCCGGGGGCCGAAGGTGAATTGGACCTTAACGATAAGAAGATCGCCGGGCAGACCGTCAAGGCAAATGAGGACACAGTAGTGAAGAGTGAAAGTGGCAGTGGTGGAGAGGGAAAAGTTGGAAATGGCGATAGTGGTGCGGGAGACAGTAAAGGATTAACAAGCCAAGGGGGAACAGACACAGGGGGAGAAAGTGGAGCAGGAACAAGTGGAGGAGGAGCAAGTGGAGGAGGAACAAGTGGAGGGGGAACAAGTGGAGGGGGAACAAATACAGAGAGAGAAGATACAGATGCTCCAGATTCAAGTGCTCCCGGTACAGGTGCTCCCAGTGCAAGTGCTCCCAGTGCAAGTGCTCCCGGTGCAAGTGCCCAAGGTCAAGGTCCTCAACATGAAAATGATCCAGTGTCAACAACTGAACCCGCTGCGAAGCCTTCGGTTGCTTCGAACAATTCCACAGAGGCCACAAACCCAGCCGTGTCATCCGAGTCATCCGAGTCATCCGGGTCATCCGAGTCATCCGGGTCATCCGGGTCATCCGGGTCAGCCGTGTCATCCGGGTCAGCCGGGTCATCCGGGTCATCCGGGTCAGCCGTGTCATCCGGGTCAGTCGGGTCATCTGGGTCAGCCGCCCCGGAGCAGAAGGTCAACCCCACAGCGCAAGTCAATCACGTGGACATACTGTACGACAAGCTACTAGAAGGAGCAGATAAAAGAAATATTATGGACAAAGGAGAGCACCACACTAAGTACAACAATTTTAGGCAGCAATACGACCATCTCATCCTAAATCAGACTGAGTACGACATCAGCTTTAAGCTGCTCGATACGATGTTGTCAAGTGGAAAGGACGGAGACGCAAGAAAAAATGCGCTAGAAGAGACGTTTAAGAAAGCAATGTACGATGAGCAGTACAGTGAGAAGTTTAAAAATCTCATCTCCGGAGTTTATGGGTTCGCTAAGAGAAACAATTTTTTAGATATGGAGAGGATGAACGAAGAAAGCTACAAAAAGCTGTTCGACTATATAGGCAGTTTGATGAACACGCTTCAGGTTTAA

PinuiB_New described sequences
ATGAAAAAGATGAAGAAAACGATCGTGATTTTTTTCTTCTCCTTTTCCTTTTTAATTTCCTTTCGCTTCGTGCTGTCTGAAAAGCATGGCATCCAGAAGAAGAAGAAAAATCTGGAGGAGGACGACATGCACATGTTGATGAAGAAGCTGGAAAGTTTGTACAAACTCAGTGCTACGGACAACAGCGAAGATTTTAACAAAGAAATTGAGGCTTTGAAGAAACAGATTGATCATCAGCAGCAACCTGGTGACGACAACGAAGGGGAAAGTCCAGGCCACCTGCTAGAAAACGAGGCCGCAGACGATTCGGGCAAGAAAACAATTTTTGGAATGGACGAAGACGACCTGGATAAGGACGATGGGGACTTGGCTGGACAGAGCAATGGCAAATTTAAGGGACAGTCAAGTACGGATCAAAAGAAAGTGGACGGAAATGATGAAAAGTCTGGGGAAACATCTAGTGCGGGAGAGCATTTGACAGATAAATCAGCTACCGGACCGTCCACAGAAGCTTCGGATTCCCAGCGTCCTTCTCAACCCCTAACTAGTCGCGGTAGTACAGAAGGAGGATCATTAGACGCAACAAACACAGAAACTTTAAGTGAATCAAGTCCGACTACCTCAACAAATGGATCACAAGAAAACGATGGAGTTGGAACCCCCCTAGGGAATAATGGACCAGACAACTCAAATACAGAACCTACACCCCTCCCATCGGCGGCTCCAGAAAGCCCGGAAACTTCATCATCCCCAACGCAACCTACATCATCCCAAGCCCCAGCTACATCACCCCCAGAGACAGCTCCATCCCCCACAACGCCATCTCCATCATCCGCATCGGTATCAGCAGGTGTAGGCGCTGCTGGGGGACAGTGTCCAAAGGGAGGCACCCTGGATGTGAAGTACCTGGACAAGCTCTACGATGAACTACTTAAAACAACAGAAGGAAAGGATGGAATTCACGTCCCCCTTTTCCACAGCAAATATAATGACTTTCGAAAGAAGTACGAGCANNN

PinuiC_New described sequences
ATGGGGGGAAAAAAAATTGCACTATTCCTGTCCATTGTGATACTCCTCCTTCTCTGCTGCTGCGTATGGTGTGAAAAATCCAGAGTGGAAAATAAAAAAAAATTGGAGGATGATGTCATAAGCATACTGAGGAGGAAGCTCGAGAGTTTGCAAAAAGAGAGCTTAACAAATTCGGATGGAAATTTAAAGAAAGAAATTGAATTGGTGAAGATGCAAATTCAAGATTTGCAGAAATATGAAAAGGGGGATACTGGCAAAAAGGTGGACCCCACTTTGGGGGAGAAACCAGGAGTTGAGTCTGTAAAGGGACAACCTTTCAGTTTGGAAGAGGCAGGAGACAGACAAGATGCAGAAGGATTGGATGAGTCATATCGATTGGACTACTTAGAAGGCGTAGAAGACTATGAGGAGGAGATCCTTGAGCAGATGGAGCAAGTGGAGGTGCCTGAGGTAGTCGAAGAAGCGGGTGATGCAGAAGAGGAGCAACCCGCCTATGGCGAGGAGGATGACAGCCTTCCGGACGTGGTGCCTGACTCGGTAAAAAGAACGGCAGAGGGTGTAATCGATGAATTCGAAGAGGCAGAAGAAGACGAAGGTGCAGATGCGGATGAAGCTAAGTTAGAAAGTTCCACTTCGGCAAGTAGTGCGCTAGTAGGAGGATCACCACTGGGAGGAAGCACAGAGGAGGAAAAAGAAGAAGAAGAAGAAAAAGGAAAAGATGTCATGCAGGGAAACTTCCAGTTAGAGGAACAGGGAAAAGATGACGTCCCGGGGAACTTCAAGTTAGAGAAAGAAACTAAGAAGAGAGGACAACCTCTCCGTGAGACATCATCAGACGGAGACAAGGCCATAAAACCTCCCCTGAGTGGACAGAAACCAAATAAGGAATGCTTTAACAAACTGCACAAGGACGTAGGCTTAACTAAAGACAGTGCCAACCAGATAAACCCTCCACCAATGGACGACAAAGGTAAGGACGAGGGACAAAAATATAAATCTCCGACTCAGAATGGGGACAACTCAGTGGGGGCAAATAACTTCGGAGGCTGTTCCCAGGGAGAAAATTCAAATGGCACCTGTCCACTGGACATTTTTAAAAAAGTGTTAGAAGACGAAAACTTCTTACAAGAGTTTGACAATTTTATCCATAACCTGTATGGATACTCGAAGAAGGACACCCCCTGCGGAAGAGACCAAATGGAAAATGAGAACCTCTACATGGATCTCTTAACAAACGCGCTAAGTTTCCTCAACACGATTGAAGTGATTTAA

PinuiD_New described sequences
ATGTACTTCTCCTTCATCAAGATGAACAGAGGGATTAATTTGTTTTTCTCCTCCTTTATCTGCCTTTTCTTGCTGGCCCAATATCCAACATGGGGTGCAGACACTCCAAATGGGGTCCCCAACCTTCCTAATGGGCAGAATAATTTGCTAAACTCGTTGAAGAAAAAGTTGGATAACTTAAATGAAATTATGGGAGATGATGTGTCGGAAGATTCCGATGAAGTGAATGAATTGGAAAAACACGAAGAAGAAAATGTAGAAGTGGAGCAGGAGGAGCAGCAGGAGGAAGAGGAGGAGGAAGAGGAGGAAGATCAGGACGAAGAGCAGAAGGAAGGGCAGAAGGAAGATCAGGAGGAAGATCAGGACGAAGATCAGGAGCAGCAGGAGGAGCAGCATGGCGACACTTTGGAATACACGTTGGAGGATCCCAAGGAGGGAAACGAAGAAAACGAAAATGACCCTCAGAAAAGCACCCATCTCAAGAAGGACGCGGATTTCATGGGAAAATGGAGTACAGTCATGGCGAATGAGGAAGATGAAGCAAAGGGTCAGAATTCCCAAGAGGATGCGCAGAGGAATTCGGACACAAACACACCTCCATCAAAACCTGTGAAAGGGGCCACTGAGGTGGTTTCCACTACAGAGGCTGCTACAACACTAACAAATCCGAAGGGCACCTCTGGAGAAGTAGAACAACAACGTGTCCAACCATCGGAAGTTAAACCAGCAGGTGAACAGACTGGGGAAACTGAAAACCAGACAGTTGTTACGCCATCGGGACAATCAGGAACGAACACAGTGGACCCCCAAGCAAATCCTACCCCTGCAGCAGAAAGTCAACAAGAAGGCCCAGTAACCGGAGGTAATCAACAAGGAACATCGCCACCTGCAGGAGGCCCTCCACAATCTCCCCCTGCAGTCTCACAAGGAAATAAACAACCAGCTGTAACTTCACAAACAACATCAGAAGTCTCTCCGAAACCAATATCAGCAGTCACTCCACCAAAAACCATCACTAACTCGGACGATGTCAAAATTAAGTACTTGGACGAGCTTTATGATGAGATTATGAACATCTCGGACAGAACCAACGACATTAACAAGCAAGCTTATGACAGCAAATACAGCACGATAAAGAAGAAGTACAAGCTTAGCATGAACCCTGTGGAATATCAAATTGTGAAGAATCTATTTAACGTCGGATTTAAGAAAGAGGGGGAAACTTCAGTTACTACTTCCCTGAGTGAAGTTTTTAAAAAAGTCCTAGATGACGAGAAATCTCAAGAACAGTTCGACAACTTTGTAGAGGGGCTGTACGGATTTGCTAAGAGACACAGCTACTTAGGTAAGGATGGGATGGACAATACAAGGTACTCCGATCTGCTAAAGAATGCCATCAGCTTGATGAACACTCTTGAGGTGAATTGA

PinuiE_New described sequences
ATGAAGAAAAAAATTGCACTCTTCGGTTCCCTCTTTGTGCTGCTTTCGTCCAGCACCGTGTCGTCTGAAAAGTTAGGCATCCAGAAGAAGAAGAAAAATCTGGAGGAGGACGACATGCACATGTTGATGAAGAAGCTGGAAAGTTTGTACAAACTCAGTGCGACGAACAACAGCGAAGATTTTAACAAAGAAATTGAGGCCTTGAAGAAACAGATTGATCAGCAGCAACAACCTGGCGGCGACAACGAAGGGGAAAGTCCAGGCCACCTTCTAGAAAGCGAGGCCGCAGACGATTCGGGCAAGGAAACAATTTCTGGGGAAGATGAAGAGGACTCAGACAGCTACGACGCCGATTTTATCGGGCAAGGGGAGAAAACTATCACAAAGGGGGCAACAGGCAGTGTTGAAAAGCAGGAAGAGGATAAGAATGAAGAAGAAGAAAAGAAAGAAGAAAAGGAAGAAGAAAAGAAAGCAGAAGAAGAAAAGAAAGAAGAAGAAGAAAAAGAGGAGGAAGAAGAAGAAACAGATAAAGAAAAAGAGGAAGAAGAAACAGATAAAGAAAAAGAGGAAGAAGAAACAGATAAAGAAAAAGAGGAGGAAGAAGAAGAAACAGATAAAGAAAAAGAGGAAGAAGAAGAAGAAACAGATAAAGAAAAAGAGGAAGAAGAAGAAACAGATAAAGAAAAAGAGGAAGAAGAAGAAGAAACAGATAAAGAGCATACTTCTCATCAACCAGATTCAGAAGCTTCACCCGAAAGTGCCCCTGAATCTCTTAAACTCGGAACACCCGTCCTACCAAGTGTAATTACCGGGCATAGTACTACAACAGAGGGGCTCTCACAAACGCAATCCCCTGCAACATCTGCAAACGAAGGAAAAAATTCCGAAAAATTGGGCAACCCCCCAGAAGCCCGGGCAGAATCATCACCCCCAGACACCACCCCCGGCAGCTCCATTACCCCCACGACAGCTCCATCCCCCACAGGGGAAGTTCCATCCCTCCCAGGTGCAGCTCCAGCAACCCAAGAGGCAGCACTATCAACCCAGGAAACTCCAACACAGCAAGCTCCATCATCCGCAGTAGCAGCACCCTCAGGTCAATCACCCCCAGCTCCATTAACCCCCCCGGCATCTACATCATCCCAAACGCCACCTGGATCACCTCCCCCAGTTCCATCATCCCGACCGGCATCACCAGGTGTAATCGCTCCTGTGGTACAGTGTCCAAATGGATGCGCCCTCGAAGTGAAGTACCTGGACAAGCTATACGATGAACTACTTAAAACAACAGAAGGAAAGGATGGAATTCACGTCCCCCTTTTCCACAGCAAATATAATGACTTTCGAAAGAAGTACGAGCATACGATGAATGAGCGGGAGTACCAGATAGTGAAAAACTTGTTTGAAGGCTTCTTCAAGGAGGGGCATTCCAAGTGTGGTTGCCCCGTTGAGTTTTTCAAAAAATTGTTGAATGACGCGGGTTTGCAAAAACAGTTTGACAACTTTATGCATGGCCTCTACGGATTTGCAAAACGTCACAATTATTTAAGGGGAGAGAGGATGACGGATAGGAAACTATGCGAAGAGGTGCTAAAAAATGTCATAAATTTGCTGAACACGATTGAAATAATGTAA

PinuiF_New described sequences
ATGCGTGGGGATAAAACTCTCATACGTAGACATGGACATGAGGGTGTTGGAGCAAAACCATTCCGTAGCTGCTTTCACGACGAGTTTAGTCCTCGATTTTGCACGATATCCTTAAGGAAAGTAAAAAAAACATTAGTGGTAATACCACTTTCGTACATATTAGGTAAAAACAACTGGGGACGACAAAATGAAGAAAAAGAATTGAGCCCCGCGGCTCCTTCATCCTACTCTCTTGCGTCTTCGTGTCGCAGGAACAGATTGCCACCCAAAAAGGATGAGAAAATCATGGAACATGATGCTGTTCATCTGCTAATGAAGAGGCTGGAAATTCTGTATAATATTAGTATGAACAACTCAGACATCATTCTCGGCAAAGAAATGGAGTTGTTGAAAAAACAGATTGACCAGTTGCACCAACCTGGTGCAAGACACCACGGATACTACCTCAGCCCTCGTCTAGAAAACGAGGCCTCAAATGAGTCAACCAAGAAGACCATTTTCGGCGTAAATGAAGGCGATCTGGGTAACTACGATACGGACTTCATCGACCTGAGGAAGCCCAAAGTGGAGGGGACCTACAACGATGATGGCGGGGAAGAAGCACGAGCTAAGAGAAAACTACCCAAGGCTTCCGCAAATATGGGGGAACTGGCTAAGGGAGGATCTCCTACTCATTCATCCACCAGCAGCTCGTGA

PinuiG_New described sequences
ATGAACGGAAAAATCTTCCTTCTGGCCATTTTTTTATTGACGCTACACATCGTGGCATTGCAGGGCAAAACGCTTAATACGGTGACGGATTCCGAATCAGAAAATGAAAAAGCCAAAAAGGTCGGTAAAAATAATAAGACAAACAGTGGGGACTCCACAGACAATAGTGAGGAACCTACCATGGGAGAAAACATAATTAAATATTTTAAAAATATCCTAAACGATTTTAATAAGGCTTCCAGAAGGGAGAGTGATGTTTCTAAGGATGGTGAATTCATTGGTCAGGTGTCACAGGAGGTTCCTACAACAAATGAGGAAACCGATGAGGAGGACGAAGACGATGAAGAAAGTGCACCCGGGAAGGACGACGTGCAGACTACCGAGCAGAAAGCCGAGAAGACATCCGAGCATACTGCCAAACAAACTACCGAGCAGAGCGATTCTCCACAAGGTGGACTGAACGAGGGAGATGCCAAATCTACCCATCCAGTGCAAGGAGAGAACGACAGCGAATCCGGGCCAAAGTACTCAGAGAAGGTGTATGAAGATATCCTAATAAGCTTAAATAAAAGGGGCGGTGAACAGGGAACCAATGAAAACCACAAATATAATGAGTTCAAAAAGGAATACGACATGTTCATATCGTTAAATAAAGACGAATATGAGATTATAGAGAAGCTCGTCGATGCATTTTGCGTGAACAATCAACCCTTTGATGAAGACGCAGATTCTGTGTACGAAGCGATTAAGAAGTCCTTTACGGATCCAAAGTTTAAGAAAGAATTTGGAGACTTCATTAACGGAATTTATGACTATTCACAGAAGAAGCATAATATAAGAGGCACCCAAACGGAGCAGACCAAGACGTACCACATGCTGTTTCAGAATGTGATCAATTTTCTCAACATGATATAA

PinuiH_New described sequences
ATGAAAACAAAAGTACTATTCTTCTTGCCGTCCATTCTGTTGCTACCACGCTCGGTATGGTCAGAAACGAAAGGTCCATCTGATCCCCCCAAATCTGGAAAGCCAAATGCTAACACACTACATTTGTTAAGGGGCAAATTAGAGTACCCAAATAAAATCAACGAAGAGAATGCAGTATCTCCAGATTTTAAAAAAAACGTAGAAGTGCCAAAAAAAAAACTCGAGGAATTAAAAGGCAAGGCAGAAAAAGATAAACAGAATGAAGCGGGTACTACAGCAAAGGGAGAGGAAGCATCTCAAAATGTAAGTCAAGACGGATTACAAGAGCAGACCCCCAGTGACAGTAAGGATGGAAAAGCAGAGGAAAAGAAAACTGAAGTCAAAAATGTCATTTTTATGAAAAAGGAGAAAGCCGTCAATGAAGAAGTTGGAAACAAACAAACCGCTATCATAACTGAAAAGAAGAATTTGCCAATTGAGGAATCGCAGGAAAAGAATGGAATCCAGGCGCAGGAAAGTATCGAGGTAGAAGAGTTACCCGAAGTTATAGTGGACAAGACAGATGATTCCGCCGAAGGCGAAACCTTATCCGAATCGGAAAAGGAAGCTAAGCCTTCAGCTGAAAGCACTCCAAATGAACCGAATGTCAACACCACACATATACCAGCAGACACACACACATATCCAAGCGGCGAAGGTCCTAGCGCACCGAAGAAGATACAATTTCCCTCCATTGACGAAAATGCAAATAGAAGAGCAGCACGAATTAAACATATGAACCGATTTCTAAATGGCTTCTTAACCAGTCGAAGCAAAAATAAAAATGAAATATATTTCCATCCATATTATGGCCCCTATTTTAACCATCCCGCCTACTATAACTATGACCCCTATTATAATTATTCTCAGTGGTATAACCCATTTTTGAGACAAACAAAGGATTATGAAGTGAATAAAAACTTGCTTGGTGCCTGCTTTATCAAAGGGGAAGGAGCCCATCCAAATGTGCCCTGCATATTTGACATATTCAAAAAAGTTTTAGACGACGAACGGTTTCGAAACGGATTTAGAACTTTTATGTATGCCCTTTACGAATTTGCCAAAAAGAATGACGTCTTAAGTGAAGAGGCAAAGAAAAAGGAGTTTATGAGATTCTTCTTTGACAGTGCCTTTCAGTTGCTCAACAGGATGTTGCACCATTGA

PcoaA_New described sequences
ATGAAGAGCGGATTCGTTCTGGTCTCCTGCCTCCTCCTGCTCTGCACAGGGCCAATCCTGGGAGAAGAAAATAAAAAAGAGAAGAAAAGCACACACAAGGAAGATGCAGATAACAGCATGAACGATGAGTTAAAAGCACTAAAAGGGAAATTGGAAAACCTAAAGGAACAAATTCATGATGAGAAGTTACCAAAGAAAATCACCGAAGATCAAATTCTCATGTTAAAGAAAAAGTTGGAGGAATTCAAAAATTTAAAAAGTGCGCAAGATGCGAAGATGGCGGCCCGGTGGGGGCAGACGTCACAGGAGGACAAGGATGAATTGGACCTCAGCGATAAGGAGTTCGCCTGGCAGAGCGTCAACGCGAATGAGGACCCAGTAATGGTGCCTAGAAGCGGCGTTAGTGTAGAGGGAACAACTGAAGGAGACGATGGCGAAGGAGAAGCGGAATCTTCAGATAGTGTAGATGCAGCACCTAATGTAAGTCAAGAAGTTTCACCCCAACCCTCAAGTCCAGGTGCTCCAGGACCAAGCAGTGAACCCGCTCCGGAGGCTCCGGTTGGTTCGGACAATCCTGCACAGCCCACGAACCCAGCCGGGTCAGTTGGTTCAGCCGGGTTAGCCGAGTCAGCCGGGTCAGTCGGGTCAGCGGCCCCGAACCAGAAGGTCAACTCCCCAGCGAAACTCCATCACTTGGACCTACTGTATGACGAGCTACTTGCAGGAGACAATCAAAAAAATATGATGGACGAAGGACAGTACCACAGCAAGTACAACAATTTCAGGAAAAAATATGACCAACTCATCCTAAATCAGACTGAATACGATGTCAGTTTGAAGCTCCTCGATAAAATGTTATCAAGTGGAAAGGTGGGAGAGGAAAAGATAAATGCGCTAATAGAGACGTTTAAGAAGGCGATGGACGATGAGGAGTACGGTGAGAAATTTAAAAATCTCATCTCCGGAGTTTATGGGTTCGCTAAGAGAAATAATTTTTTAGATGGGAGCAAGATGAACGATGAAAACTACAACAAGCTGTTCGATTATATAGGCAGTCTGATGAACACACTTCTGCTTTAA

PcoaB_New described sequences
ATGAGGAAGAATATCTTCCTGCTGGGTTCCATTTTGGTGTTCCTCCCCGTGCACTATGTGTTGCCTTAAAGGTTTGGCTTTAAAAAGAAACGCAACAAAATGGAGGGTGATGCTTTAAGCTTGGTGAACAGACGTCTATAAATTCTCTACAAGTTGAGTTGGTGGGACAACAGTGAAGTATTCACCAAAGAAATTGAGTCGATGTAAGAACATATTAAGATGGTGAAACAAGGTGGTTGGGAAAACATAGGGGGAAGCTGCAGCGCAACTTTAGGAAGCCCTTTCAATGGGGAGGTGCGAACATATGCAGATCTGATCGCGGCGGACCAAGGGAATTTGATCAATAGCAAAACGGAGTTCTTCGGACAGGGGAAAATCAAACTTAAGGGAAATGTGGACGGTGAGGAGGCCCCAAGAAATATTAAAAGTGGTCAAGCGGTGGGTAAGATGATCAGTAAAGCGGTAAGAGAAGTGGCCTGTTAG

PcoaC_New described sequences
ATGAACAAAATGGTTAATTTATTTTCCTTCTCCCTTGTCAGCCTTTTCTTGCTGGCGCAACATCCAACATGGGGTGCAGACGCCCCAGATGGGGTCACCAACATTTTTAATGCCGATCATAATTTGCTAAACTCGTTGAAGGAAAAATTGCATAATTTAAATGAAATTATGCAAGATGGCGTGTCGGGATATTCCCATGAAGTGGATGAACCGGAAAAACAGGAAGAAGAAAATGTAGAAGTGGAGGAGCACCAGCATGGCAACACTTTGGAGGATCCCACGGAGGAAAACGAGGGAAACGAAAATGATCTTCAGGAAAGCATCCATCTGAATGAGGATGCGGATTTCATAGGACAATGGATTAATTTCGTGGCGGAAGACGAGGATGATCCGGATGACCACGATGATGACATGGATTCCGAAGAGGACACGGAGGGGGAACAGGACGCAGATGCACCTTCTTCATCAGATATAGAACAAAACGGTGCGCCGGTTTTTCCAGCAGAGCAATCTACACCACTGTCAAATCCAAGTGACTCCTCTGTACAAATAGGACAACAACATGTCCAAGCATCCGAAGATAATCCATCAGGTCAAGAGAATCAGGAGACTAGAGAGCAACAAGTTGCTGAGCCAGAGGAAGGTTCACTTGAAGGAGGACCAGGAACCTCACCTGGTACGGAATCAGAATCACAAGCTGACAGTCTACCCCCAAATGTAGAAAGATCAGACGCGCAACTTCCAGAACAAGAGGCTCAAAGTGGAGAAGCGCTAAACGAACAACAAAGCGACGCACCTGCAGATGCTGCAGCTGGTCCAACGGAAGAACCATCCACAGCAATAGCAGTCCAGACCACAACAGAAGGAGAAGGCACCGCTGAATCGAACGATGTGAACATTACGTTCTTGGACAAACTTTATGATGACATTATAAACACCTCGGATAGTAAGAACGAGATTCACAATACACCTTACCACACCAAATACAACGCAATAAGGAACAAATACGAGCTCAGCATGAACCCTGTGGAATATCAAATTGTGAAGAATCTATTTGAAGTTGGATTTAACAAAGAAGGGGAATCTTCAGCTGATACTTCCTTTATTGACATTTTTAAAAAAGTCCTAGATGACGAGAAATTTCAAGACGAGTTCGACAACTTTGTACAGGGGCTATACGGATTTGCCAAGAGACACAACTACTTAGGTAAGGAACGGATGGATAACACGACAAGCTACTCCAATCTGCTAAAGAACGCCCTCAGCTTGATGAACACCATTTGA

PcoaD_New described sequences
ATGATGAAAAAAATTGCACTCTTCGGTTCCCTCTTTGTGTTGCTTTCGTGTAGCACCGTGTCGTCTGAAAAGGTGTACAACCAGAAGAAGAAAAATAATCTGGAGCAGGATGCCATACACATATTGATGAAGAAGTTGGAGAGTTTGTACAAACTCAGCGCGACCAACAACAGTGAAGTATTCACCAAAGAAATTGAGACTTTGAAGAAACAGATTGACCAGCTGCAACAACAGGGTGGGGTAATCGAAGGGGAAAGTCTAGGCCACCTTCTAGAAAACGAAGCTGCAAACGAGTCAAACACGACCATTTTTGGAGTGGACGAAGACGACCTGGATAACTACGATGTGGACTTCACTGGACAGAGCAAGGGCAAAATTAAGGGCCAGTCAAGTAAGTATCAAAAGAAGGTGACGGGAAATGATGAAACGAGTGAGGGAGCACCTGGTGTTGGTGGGGCTGCGGCTGCAGCAGATAATGGACCTGTCGGTGCGTCCACAGCAAATTCGGTTTCTCAGGGTGCTGAATCCTCAGGTAATCCCAGTGGTGTTGCAGGAGCGCCATCAGGCTCAGGAACCCCAGAAACTTTAAGTGAACCAAGTGAGATTACCTCCACAGGTGGATCACAACAAAGCGATGCAGTTGAACCCTCCACTGGGGATAATGTAGCAGCCAACGCAAATGCAGCACATCCTCCCCCCCAAGTGCCGTCACCATCTGCAAGCGCTCCTGCGGGACAGGCTGCACAAGGACTCGTCCCGGAAGTGAAGTACCTGGACAAGCTCTACGACGAAGTACTTAACACGGAAAATGCAAACAACGGAATTCATGTCCACCCTTACCACAGCAAATATAATGATTTTCGAAAGAATTACGAGTTTACGATGAATGAGCAGGAGTACCAGATAATGAAAAAACTATTTGACGTCTTCTTCAAGAAGGAGGAGGGTTCCAATTCCGTTTGCCCCATTGCGTTCTTCAAAAAAGTGTTAGATGACTTGAGTTTGCAAAAACAGTTTGACAACTTTCAGAAAGGCCTCTACGGATTTACAAAACGCCACAACTACTTGAGGGGCGAGAAGACGACCAATGGGCAACTGTACGATGAGTTGATAAAAAATATCATAAATTTGCTGAACACGATTGAAATGAAGTAA

PcoaE_New described sequences
ATGAACGGAAAAATCTTCCTTCTGGCTATTTTTTTCCTGACATTACACGTCGTGGCATCGTACGACGGAACCGATACCACGGGGACGAATTACAAACCCAAAAATGAAAAGTCCAAAAAGACCGGTAAAAATAATAAGACAGACAGTGAGGAACTTTTCACGGGACAGAACATAATTCAGTATTTTAAAAACATCCTAAACGATGTGAATAACGATTCGACGGAGGATAGTAATGTTTCTGAGAATGGAAAATTAACAGGTCAGCTGTCGGAAGAGGATCCTACAACCAACGGGGGAACGAATGAGGAAGACGGAGACGATGAGGAAAATGCACCCGAGGAGGACGCCACACAGAGTGGCGAACAAAGCGGTGCTCCACAAGGTGGACAGAACGAGGGAGAGGTGCAATCCCCCCCTCCAGCGCAAAGAGAGAAGTTCAGCGGATCCAGCCTAGATTATGCAGACGAGCTGTATGAAGAGATCCTGAGCAGCTTAAGTAAAAAGGACGGTGAAGAAGGAACCAATTATGACGACAAATATAATGACTTCAAAAAGGAATATGATATGTTCATATCGTTAAGTAAAGACGAATATGAAATTATAGGGAAGCTTATCGATGCATTTTCTATGTATAATGATGGCATAAATGAAGACGCAGATTCTGTGTACGAAGCCATTAAGAAGTCCTTTACGGATCCAAAATTTAAGCAAGAATTTAAAGATTTTATGAACGGCATTTATTCCTATGCTGAGAGGAAGCATCATATAAGAGGCGCCCAAACGGAGCAAGCAAAGACGTACCTCATGCTCTTTCAGAACGTAATCAATTTGCTCAACATGATATAA

PknoA_Previously described sequences 
ATGAAGAGCGGATTCGTTTTGGTCTCCTGTCTCCTCCTCGTCTGCACAGGTCCAATACTGGGAGAAGAAAATAAAAAAGGGAAAGAAACCCCACACAAGGGCGATGCAGATAACATCAGCGACCATGAGTTAAAAAATCTGAAAGGGAAATTGCAAACTTTGAAGGTACAAATTAATGATGAGAAATTACCAAAGAAAATTACCGAAGATCAAATTTTGATGTTAAAAAAAAAGTTGGAGGAATTTAAAAATTTGAAAAAAGCTCAAGATGCCAAGATGGCGGCCCAGAGGGGGAAGAGCTCACACGGGGACAAGGATGAATTGGAACTTAGCGATAAGGAGTTCGCCTGGCAGAATGTCACCGGAAATGAGGACCCAGTAATGGTGCCTAGAAGTGGCCATGGTGTAGAAGGAACAAATGAAGAGGAAAGTAAAGAAGGGAAAACGGTCCCTTCAGTTGCAGGTGCAACTCTTAGTGTAAGTGAACCAGATTCATCCGAATCCACAAGTGAAGTTTCTTCAGGGCCAAGCAATGAACCCGCTGGGGGCGACTCAGTTGTTTTGAACAATTCTCCACAGCCCACAAACCCAGCGGAACCATCCGTGTCAACCGGGTCAGCCGCATCAACCGGGTCAACCGCATCAACCGGGTCAACCGCATCAACCGGGTCAACCGGGTCAACCGGGTCAACCGGGTCAACCGCATCAACCGAGCCAGTAAGCCCGAACCAGAATGTCAAGCCTGCAGGGAAAATCCATCACTTCGACTTACTGTACGACAACTTGCTTGCAGGAGAAAATAAAAAAAATATGATGGACGAAGGAGAGCATCACAGTGCCTACAACAATTTTAGAAAGCAGTACGATCAACTCATCCTAAGTCAGACTGAATACGACATCTGCTTGAAGCTAGATACGATGCTATCAAATGGAATGGTGGAAGAGGCAAAGAAAAATGCGCTAAAAGAGACGTTTAAGAAAGCAATGTACGATAAGGATTACGGTGAGAAGTTTAAAAATCTCATCTCCGGAGTTTATGCGTTCGCTAAGAGAAACAATTTTTTAGATGAGAACAAGGTGAAGGGACAAGACTACAACAAGTTGTTCGACTATATATGTAGCCTGATGAACACTCTTCTGCTT

PknoB_Previously described sequences 
ATGAGGAAAAATATCATCCTACTGGGTTCCATTTTGATGTTGCTGTCCCTCCAATATGTGTTGCCTGGATCGATTATCTTTAAAAAAAAGCGCAACAAAATGGAGGATGATGCTTTAAGCTTGGTGCACAGACGGCTAGAAAACCTCTACAAGCTCAGCGCGTGGGACAACAGTGAAGTATTCGCCAAAGAAATTGAGTCGATGAAAGAATACATAAACACGCTCAAGGACGGTGGTTGGGAAAACATTGGTGGAAACTGCAGCGCAATTTTGGAGAAGAATTTCATCGAGGAAGTTGGAAAATATGCAGATATGTTAGAAGCGGACGAAGAAATTTTTATGGATCAAGAGGAGTTCTTCGAACAGAGGGAAATTGAATCTGAGGGAAGCAAGGGTTGTGAAGATGCCTCAGGAGATGTTATAAATTCTCAAGTGGTCGGTAGGACAGTGAGTGGGGGGGGACAG

PknoC_Previously described sequences 
ATGAAGAAAATGGTTAATTTATTTTCCTCCTCCTTTATTTGCCTTGTCGTATTGGCGCAACATCCAACATGGGGCGCAGACATCCCGGATGAGGTAACCAACATTTATAATGATGAACATAATTTGCTGAACTCGTTGAAGAACAAACTGCATAATTTAAATGAAATTATGCAAGAGAGCGTGTCAGAAAATTCCCATGAAGTTGATGAATTGGGAGAACAGGAGGAAGAAAATATAGAAGTAGAGGAGCACCAACATGGTAACACTTTGGAGGATCCCACGGAGGCAAACGAAGGAAGCGAAAATAGCCCTCAGGAGGATATCCATATAGATAATGAGGCTGATTTCATTGGACAATGGATTAAATTCATGGCGAATGAAGAGGAGGTTGACGATAATGATAATGGTGAGAAAGATTCCGAAGAGGATGCGAAGGAACAGGACGTAGACACACCAACAGGTCTGGAAGAAAACGATGCGCCGATTCTCGCAGCAGATGAACCTGCACAGCCGTCAAGTGCAAGTAACGCCTCTGCACAAACGGCGCAAAATGCCCAAGCATCCGAAGATAGCCAATCAGATAAAAACACTCAGGGGAATGGAGTGCAAGTATCTGTTGCTCCAGCCGGAAATTCAGTTGAACAAGGAAAGCAAACCTTACTTCCTACGGAATCAGAATCATCAGTTAGCAGTGTAACATCAAGCGCACAAAATCCAGACGTGCAACTTCCAGTACAACAGCAACAAAGTGGGGAAGTGATAAATGGAGGACAAAACGACGCACCTGCAGGTGTTCAAGCTAATCCAACGGATGTCCAATTACCAACAGTAGGAGTGCAGAACACAACAACAGGAGAACACAGCACCAACTCGAACGATGCCAAAATTAACTACTTGGACGAACTTTATGATGAGATTATAACCACTCCGGATATTAAGAAAAAGATGCAGAATTCATCCTACAAGACGAAGTACAAGCTCAGCTTGAACCCTGCGGAATATCAAATTGTGAAGAAATTTGAACTCGGATTTGGAAATGAAAACGAATCTTCAGCTGGTACTTCGCTGGTTGAAGTTTTTAAAAAAGTGCTAGATGACGAGAAATTTCAGAAGGAGTTTGACAACATTGTACAGGGGTTCTATGGATTTGCCAAGAGACACAACTACATAAGTCAGGAACAGATGAATAACACAAGCCACACCAATCTGCTAAAGAACGCCATTAACTTGATGAACACCTTA

PknoD_Previously described sequences 
ATGAAGAAATCAATTGCAATTTTTGGTTCCCTCTTTGTGCTGCTTTCGCACAGCATCGTGTCGTCTGAAAAAGTATGCATCCAGAAGAAGAAAAATAATCTGGAGCAGGATGCAATGCACATGTTGATGAAGAAGTTGGAGAGTTTGTATAAACTGAGTGCGACGGACAACAGTGAAGTATTCGTCAAGGAAATTGAGGCTTTGAAGAAACAGATTGAGCAACTCCAACAACATGGTGGGGTAAACGAAGGAGTAACTTTAGGCCATGCTCTAGAAAACGAGGCTGCTAACGAATCCACCAAGAAGACCATTTTTGGAGTGGATGAAGACGACCTGGATAACTACGATGTGGACTTCACTGGACAGAGCAAGGGCAAAATTAAGGGCCAGTCAAGTAAGTATCAAAAGAAAGTGGCTGGAAATGATGAACCGAATGTGGAATCTGGTGTGGGAACGACTGGCACAGGTGATTCAGGTACCGAATCACCCCCAGGAACTACGGGTACCCAGAATGCTCAATCCGCAGAAAATTCGGTATCCCAGAGTACTCAATCCACAGTTAGTTCCAGTGTTAGTACAGGAGAATCATCAGGCTCAGGTAACACAGGAGCTTCAAGTGAATCAAGTCAGAGTTCCTCCGGAGATGGATCACAAAAAAACGATGAAGTTGTACCCCCCCTACAGAATAATGGAGAGGTAACCTCAGATGCAGCGCAATCTTCCTCCCAAGCGGCACCAGAAGGTCCAGCCGCTCCTGCGGGACAAGCTTCACATGCACCCGTCCCGGAAGTGAAGTACCTGGACAAGCTCTACGACGAAGTACTTAAAGGGGAAGACGGAAAGAACGGCATTCACATCCCCGAATTCCACAGCAAATATAATGATTTTCGAAAGAAGTACGAGCTTACGATGAATGAGCAGGAGTACCAGATGATGAAAAAATTTGACGCCTTCTTCAAGAAGGGGGAGAGTACCAATGCCGTTTGCCCCCTTGAATTTTTCAAAAAAGTTTTGAATAACATGAGTTTGCAAGAAGAGTTTGACAACTTTCAGCATGGTCTTTACGGATTTGCGAAACGCCACAACTACTTGAGGGGCGAGAAGACGACAAATGAGAAACTATACCATGATTTGCTAAAAAATATCATAAATTTGCTAAACACGATTGAAATGAAG

PknoE_Previously described sequences 
ATGAACGGAAAAATCTACCTTCTGCCTATTTTTTTCCTGGGACTACATGTCGTAGCATCGTACGACAAAAGCAAAATCGCTGAGACGAATTACAATCTGAGAAATGAGAAGGCTGAACAAATCGATAAACAGAATAGGACAGGCAATGAGGAACCTTTCATTGGACAAAACATAATTAGTTATTTTAAAAACATCTTGAACGATTTTAATAACGATTTAAAAGAGGATAGTAATGCTCCTGAGAATGGAAAATTAACAGGCCAGGTGTCGGAAGAGGATCCCACGAACAAGGAAGGAATAAGTGAGGAAAAAGCACCAGAGGAGGAGGACGCGCAAAGTGGTGAGGAAGGCGGCGTTGCGGAAGGTGAACAAAACGATGGAGGGGCAGAGTCCACCCTTCCAGTGCAAGGAGAGGAGTACGACGAATCCAGCCTAAATTATGCAGATGATTTGTATGAAGATATCCTAAGTAGCTTAAGTAAAAAGGGCGGTGAAGAAGGAACCAATTATGATGACAAATATAATGAGTTCAAAAAGGAATACGATAGGTTCATATCGTTAAGTAAAGACGAATATGAAATTATAGGCAAGATCGATGCATTTTCTATGTACAACGATGCTATTAGTGAAGACACAGATTCTGTGTACCAAGCAATTAAGAAATCCTTTACGGATAAAAAGTTTAAGCAAGAATTTAAGGATTTCATGAACGGCATTTATACCTATACTCAGAAGAAGCATAATATAAGAGGTTCCCAAACGGAAGATATCAAGAAGTACCTCATGCTGTTTCAGAACATAATCAATTACCTCAACATGATA

PchaA_Previously described sequences 
ATGAAGGGAAAATATGCATTATTAGGTACCTTAGTTTTGTTGAATTGTGTATTAAGCAGTAAAACTAATACACCAGAAGATCAGTTAAATGCATTAACTGAAAAGTTAAACCAGTTGGAACAAGAAATCGCTTCTAATCACATTTCCGAAAATGACGTTAGCGAAGAAATTGAGGAATTAAAGATGAAGATCGAGGAGTTGAAAAAGCAGACCGAGGATTCCGACCATGATACCGTCGAAGGAAATGACGAGGAGCCAACCGTCGGAGATAGTCCAGGTGGATCAGGTGGATCAGGTGTATCAGGTGGGGCAGGAGCAGGTGGATCAAGCGCAGGTGGAAGTGGGCCAACTGGACCAACTGGACCAAGCCCAGATGGAAGTGGAAGTGGATCAGGTGGCGAAGGTGGGCCAGGAAAAACTGGCGAGAAAGGTACTTCTCAGGGACCTGAAAGCCAAGGTAATTCTAAAGGAACTGAAGACAAAGCTGCTTCACAGGGAGCCAAAGCCGCCGCCGGCACAGAGGCAAAACACGCCGGAATAAAATACCTTGACACCCTTTACGATGAACTCCTTACTGACGACAAAAATCAAAACTTAATCGACGCTGAAAACCATTCTAAATATAATGAGTTCAAAAAAAAATATGACAAATTTGCAATAACCCCAAAAGAAGCTGAAATAATAAAAGATTTAGTAAAAATGTTTGTAACTAATCCTGATAATAAAGTAAAAGAATTATTAGTTGTATTTAAAAAAGCTTTACATGATAAAGAATTTGCAGAAGAATTCAATAATTTAATATCTGGTATTTATGCATTTTCAAAAAGAAATAATCATTTAGTAATTGATCAAAAAGAATATAAAGACAAATATAATAAATTATATGAACATATAAGTAATCTATTCCAAACTTCATCTTTCCAATTACCACCCAATAATGCT

PchaB_Previously described sequences 
ATGGCAGCATATAAAAAGTTATATTTTTTAGCTATTTTAGGATTATTTTTTAAAGCAGTGTCCGCTGATAATTTTTCGAACAATGATGATGATGAAAACATGTCTGATGTTATAAATATATTTAAAAATAAAAACCATGATGTATATAACAACCCTAACTACATTAGTGACATCAAAAAAAAATTCCAATTATTAAAAAAACAAATTGATCAAATGAATAAATATGAAAAAGGTATGACATCAGGTGATATTGGAAACATACTTGAAGAAGAAGCTGAAGAGGAAGAAGCTGATGAAGAAGAAAACGAAGACAAAGTTGCTTTTGGTATGAGCGAAGAGGATTTAGACAATTATGATGATGACTTCTGGGGTCAAGGAGCAAAAAAAGCTGTTCCAGTCCCAAAGGACGACGATGCAGCCGGTGCAGCCGTCGTAGAAGGTAACGCTGATCCACAAGGAAGCCAAGAAACTGACGGACAAGGTGTAACCCAAAGAACCGACGGAACCTCCCTAAATGGTCAAACTCAAGTAGCTGGCGGAACCCCAGGTGCCGGAACACCAGCTGCTGTTGTACCAGCCGTCCCAGGAAAAACCGCCTTTTTAGGCACCGTTTTTGATGAAATGCTTAAAGCACAAGATCACGCAAAAAAAGTACACACCAATGAATATCACAGCAAATATAATGCTCTCAAAGGCGAATGTGACTTTGCTATGAGCCTTGAAGAATACGAAATTGCAAAAAAAATTTCAACCTATTTTAATGGAACCACTGAAAATCCCATCCATTTATATGACATACTTATAAAAGCAATAACTGATGAAGAATATAAAAAACACTTTAAAAATTTTATTTATGGTATCTATAGCTTTGCTAAAAAACATAACTATTTAAGTACAGCCAGATTAGCAGAAGAAAATAGCCAATTCATAAGCAACGTATTAAATGTCTTAGCTACAGTTGATCTTAAA

PchaC_Previously described sequences 
ATGAAGATTAATAAATATCTTTCTCCTTTAGTCGCATTAGCCTTATATTCCGCTGTAGTTTGTGACTCAACTACAAATAGCAACAGCATTGATGTACCAAATGACTTAAACAAAATCGATGCTAATAATAATTCATCAGATAACATACATAAAGATTCTGGTGATAATAATGGTGGATCCAAATGTGATAACAAAGATTGTACCGCTGCAACCACCGGAAAACCATGTTCATCTTGCAAGGACAAAAATGCAGAAGATAAACCAATAAATATACTAAGCCAAAATTATACAGATGATTTTTTTAATTCTGTTATTGCAAATATAAATGAAAATGATAATGGTGATTATAAAGATAAGTATGAAGATTTCAAAAGTAAATATGATAATATTATAGCTATTAATCAAAAAGAATTTGAAATATTCTCAAAAATTGAAGGATTTATGCAAAGTAATAAAGATATGAATTTAAGTTCAGACTATTTATATGAAGTACTTACAAAAGCACTTTCTGATAAAGCATTTAAAGCTGAATTTAAAGAGTTTATGAATAGTATGTATAATTTTATTAAAAAAAAACACGAAGGAAAAACCCTGAGTGAAAACGATAAACAATACATGGCATTATTTGAAAATGTCTTGACCTTACTCGATTCCATG

PchaD_Previously described sequences 
ATGAAAAGAGGCAGCATATATTTTTTGCTTTCCATATTTTTTATTTTTAACTGTGCCAAATCAAGCGATATACCTTTAAATGACTTATCAGATAGTGGAAATAATGAAAATGATCAAGAAGCCAGTTTCGAAACTACAAATTTAGACCAGCCTGCTGAAGATGAAGACGCTGATTTAGTCGAGGACCATTCCGAAATGTTTAACATTATAAGAGAAAATAACGAAGAACTTGAAAACGATGTAGGTGCAGGAGCTAGTGGTGAAGATAGACTTATTAATGATTATAATAGTATACAATCAAATATAGAAAAATATACAAAATTTGATAATATGGATGTAGATAGTTTACAAGGCGGTGTAAGTGATCTGATGCAAGCAGAAGGTATGGATGAAATAAGTTTGTATTTTAAGCATAAAGACGGAAAAATAGATGAGCACCAATTGATTGAACAATTAAAAAAACTTCAAAAGAATAAAGAACTATTAAAGGCTATGAAAACATTTGTAACTGAAAATTATAACGTAATTAAACGTCACAATCTTTTAGACGAGACACAATCTTTAAAAAATTTTGAATCCCTAGCTGAAGGATCATTGAGATTTATCGATAAAATGATTAATGGCGACTTAGATGAAGATTCAGAA

PvinpA_New described sequences
ATGAAGGGAAAATATGCATTATTAGGTACCTTAGTTTTATTGAATTGCGTATTAAGCAATAAAATTGATACAATAGAAGATCAGATAAATGCATTAACTGAAAAGTTAAACAATTTAGAACACGATATCTCTTCTAATCACGTTTCCGAAAATGAGGTTAGCGACGAAATTGAGGAATTAAAGATGAAGATTGAGGAGTTGAAAAAGCTGAGCGAGGATTATGACAATGACACAGTCGAAGGTAATGCAGAGACACAAGACGCTGGGGGTGCAGGGGGTTCAGTTGGAGATGGTGCAGGCGGTTCAGGCTCTGCGGCAGGTGGAGGTAGTGCAAGCGGTTCAGGTTCTGGGACAGGCGCAAGTGGGCCAGGAGTTGCTGGAAGCCAAGGTGATGCTAAGGGACCTGGAAGTCAAGACGCTTCTAAGGGATCCAAGGCCGCCTCCCCCGATGCGTCGGCAAAAAACTCCGGAATAATATATCTTGATACCCTTTACGATGAACTCCTTACTGACGCCAAAAAAAACAGCTTAATCGATTCTGAACTCCATTCTAAATATAATGAATTCAAAAAAAAATATGATAAATTTGCAATAACACCAAAAGAAGCTGAAATAATAAAAGATTTATTAGTAAAAATGTTTGTAACTAATATTGAAAGTAAAACAAATGAATTATTAGCTGTATTTAAAAAAGCTTTACATGATAAAGAATTTGCAGAAGAGTTCAATAATTTAATATCTGGTATTTATGCCTTTTCAAAAAAATATAATCATTTAGTAATTGACCAAGTAGAATATAAAGAAAAATATGATAAATTATATGAAACTATGAGCAAAATATTCCAAACTTCATCTTTTCAAGCACCAACCAATAGTGCCTAA

PvinpB_New described sequences
ATGGCAGCATATAAAAAGTTATATTTTTTAGCTATTTTAGCATTATTTTTTAAAACAGTGTCAGCTGATGATTTTTTGAACAATGATGACGATGAAAACGTATCTGATGTTATAAACATATTTAAAAATAAAAACCATGATTTATATAACAACCCTAACTATATTAGTGATATCAAAAAAAAATTCCAACTATTAAAAAAACAAATCGACCAAATGAACAAATATGAAAAAGGTATGACATCAGGTGAAATTGGAAATATACTCGAAGAAGAATCTGAAGAAGAAGCTGATGAAGAATCAAATGCAGACAAAATTGTTTTTGGTATGAGCGAAGATGATTTAGACAATTATGATGATGACTTTTGGGGTCAAGGAGCAAAAAAAGTTACTCCAGTTCAAAAGGACGACGATGCATCCGGTGCAGCTGTCGTAGAAGGTAACGCTGACCCTGCACCAAGTCCAGGAACTGGAGGAACTGAAGGAAGCCAAGGAGCTGAAGGAAGTAAAGTATCCCAAGGATCCCAAGAACTCCAAGGACCCCAAGGAAATAGCGGAAACTCCCAAAATGGTCAAAACCAAGTAGATAGCGGAATCCAAGGAGGTGCCGGACCAGCAGCAGCTGCTGCAGACCTCACCCCAGGAAAAACCGCTTTTTTAGGCACTGTTTTTGATGAAATGCTTAAAGAACAAAAACATGATACTAAAATACACAACACTGAATATCACAGCAAATATAATGTTCTCAAAACTGAATGCGATTTTGCTATGAGCATTGAAGAATACGATATTGCAAAAAAACTCATTTCAACCTACTTTAGGGGAACCACTGATAATCCCATCCACTTATATGACATACTTATAAAAGCAATAACTGATGAAGAATATAAAAAACACTTTAAAAATTTTATTTATGGTATCTACAGTTTTGCTAAAAAATATAACTACTTAAGTAAAACCAGATTAGCAGAAGAAAATAGCCAATTCATAAGAAACGTATTAAATATCTTAGCCACAGTTGATCTTAAATAA

PvinpC_New described sequences
ATGAAAATTAATAAATATCTTTCCCCTTTAGTAATATTAGCCTTATATTCCGCTGTAGTTTGTGATTCGACTACAAATAGCAACAGCATTGATGTACCAAATGACATAAATAAAATCGATGCTAGTAATAATTCATTATCAGATAACATAAATAAAGAATCTGGTGATGAAAATAGTGGATGCAAATGTAATGGTAAAAAAGATTCCAACTCTTCAAGTTCAGGAAAACCATGCTTATCTTGCAATGATAAAAATGCAGAAAAGGATGATACGTCTAGTGCAGAAGATAAACTAATAAATATATTAAGCCCTAATTATACCGACGATTTTTTTAATTCGGTTATTGCAAATATTAATACAAGTGATAATGGTGAATATAAAATTAAGTATGAAGATTTCAAAAATAAATATGATAATATTATGGCTATTGATCAAAGAGAATTTGAAATATTCTCAAAACTCGTCGAAGGGTTTATGAAAAATAATAAAGAAATGAATTTAAGCTCAGACTATTTATATGAAGTAATTACAAAAGCACTTTCTGATACAGCATTTAAAGCTGAATTTAAAGACTTTATGAATAATATGTATAGTTTTGTTAAAAAAAAACACGAAGGAAAAACATTATCTGAAAGCGATAAACAATACATGACATTATTTGAAAATGTCTTGTCCTTACTCAATACCATGTAA

PvinpD_New described sequences
ATGAAAAGAGGAAATATATTTTTTTTGCTTTCCATATTTTTTATTTTTAACTGCGCTAAATCAAGCGATGTCCCTTTAAATGACTTGTCAGATAATGGAACAAATGAAGATGAACAAGAAACCAGTTTCGGAGCTACAAGTGTAGACCAACCTGTTGAAGAAGAAGAAGCCTTTGATTTATTTGACGAACATTCCGAAATGTTTAGCATTGTAAGAGAAAATAATGAAGAACTTGAAAACGCTGAAGCTTCAGGAGTTAGGGATGAAAATAGACATGTTAATGATTATAATAATATACAATCAAATATAGAAAAATATACAAATTTCGATAATGTTGATGTAGAAAATTTACAAGAAAGTGTGAATGATATGATGGGCGCAGAAGGTATGAATGAATTGATAGCTTTTTATTTTAAACATAAAGATGGTAAAATAGAAGATAAACAATTGGTTGAACAATTACAAAAACTTCAAAGTAATAAAGAACTATTAAAAGCTATTAAAGCATTTATAACTGAAAATTATAACGTAATTAAACGTCACAGCCTTTTAGGCGAAACCCAATCTTTAAAAAATTTTGAATCCATAGCTGAAACATCATTGAAAGTTATCGATAAAATGATTAATGGGGAATTAGATGAAGATACAGAATAG

PvinvA_New described sequences
ATGAAGGGAAAATATGCATTATTAGGTACCTTAGTTTTGTTGAATTGCGTATTAGGCAATAAAACTGATACAATAGAAGATGAGATAAATGAATTAACTGAAAAGTTAAACAATTTAGAACAAGATATCGCTTCTAATCACATCTCCGAAGATGAGGTTAGCGACGAAATCGAGGAATTAAAGATGAAGATCGAGGAGTTGAAAAAGCTGGCCGAAGATTATGACAATGACACAGTCGAAGGTAATGCAGAGACACAAGAGGGTGGAAGTGCAGGCACAGGCGGTGCAGATGGAGTTAGTGCAGGCGGGTCAGGTTCTAAGGCAGCTGGAGATAATGCAGACGCAGGCGGTTCAGGTGTGGGTGGCGCAGGTGGCCCAGGTGCAGGCGGAAGCACAGGCGGTGCAAGCGGTTCAGGTTCTGGCGCAGACGCAGGCACAAGTGGAAGCGGTTCAGGTGTGGATGGCGCAGGTGCAGGCGCAAGTGGACCAACCGGACCAGCCGGACCAGGTAGTTCAACTGGGCCAAACGGAGCAAGTAGCCCAAATGCGCCAGGAGGTACTGGAGCTCAAGATAGTTCTAAGGGAACTGGAAGCCAAGGCGTTTCTCAGGAACCTGGAAGTCAAGGTGATTCTAAGGGACCTGGAAGCCAAGGTGATTCTAAGGAAGCTGGAAGCCAAGATGGTTCTAAGGAATCCCAGGGAACTGATACAAAACAGAAATCTCAGGATTCTCAGGAATCCCAAGGAGCCAAGGACCCCGCTCCCGATGCAGAGCCAAAAGGGTCCGGAATAATATATCTTGATAGCCTTTACGATGAACTTCTTAGTGACGCGAATAAAAAAAAATTAATCGATTCTAGCACCATACTAAATATAATGAATTAAAAAAAAAATATGATCATTTTGCAATAACACCAAAAGAAGCTGAAATAATAAAAGATTTATTAGTAAAAATGTTTGTAACTAATACTGAAAATAAAGCAAATGAATTATTAGCTGTATTTAAAAAAGCTTTAACTGATGAAGAATTTGCAGAAGAATTCGATAATATAATATCTGGTATTTATGCCTTTTCAAAAAAAAATAATCATTTAGTAATTGACCAAGTAGAATATAAAGAAAAATATGGTAAATTATATGAAACTATGAGCAAACTTTTTCAAACTTCATCTTTTCAAGCATCAACCAATACTGCC

PvinvB_New described sequences
ATGGCAGCATATAAAAAGTTATATTTTTTAGCTATTTTAGCTTTATTTTTTAAAGCAGTATCAGCTGATGATTTTTCGAACAATGATGACGATGAAAATGTATCTGATATTATAAACATACTTAAAAATAAAAACCATGATTTATATAACAACCCTAACTATATTAGTGATATCAAAAAAAAATTCCAACTATTAAAAAAACAAATCGATCAAATGAACAAATATGAAAAAGGTGTGACTTCAGGTGAAATTGGAAATATACTCGAAGAAGAATCTGAAGAAGAATCTGATGAAAACTCAAATGCAGACAAAATTGTTTTTGGTATGAGCGAAGATGATTTAGACAATTATGATGATGACTTTTGGGGACAAGGAGCAAAAAATGTTATTCCAGTTCCAAAGGACGGCGATGCATCCGGTGCAGCTGTCGTAGAAGGTAACGCTGACCCTGCACCAAAACAAGAAGGTGAAGAAAATAAAGGAGATCAAGGAACTCAAAAAACCCAAGGAACCCAAGGAGTTGACGGAACTTCAGGAGCTTCAGGAGCTTCAGGAACCCAAGATGCTAAAGGATCTGAAGGACCCCAAGGACCTGAAGGAACTCCAGGAGCTAAAGGAGCTCAAGGAGATCAAGTAAGTAGCGAAAACCCCCCAAATGGTGAAGGCCAAGGAAATAACGGAACCTCCCAAAAGGCTGAAGGCCAAGTAAATAGTGAAACCTCCCAAAATCCTGGAAGCCAAGGAAATAGCGTAGACCCCCAAAATCCTCAAACCAAAGTAGATAGCGGAGCCCAAGAAGGTGCCAAAGAAGGTGACAAAGCATCACTACCTGCTGAAGACTCCACCCCAGGAAAAACCGCCTTTTTAGGCACCATTTTTGATGACATGCTTAAAGAACAAAACGGAAATACTACAATAAACAACAGTGAATATCACAGCAAATATAATGATCTCAAAACTGAATGCGATCTTTCTATGAGCACTGACGAATACGATATTGCAAAAAAACTCATTTCAACCTACTTTAGTGGAACCACTGAACATCCCATCAAATTATATGACATACTTGTAAAAGCAATAACTGATGAAGAATATAAAAAACACTTTAAAAATTTTATTTATGTTATCTACAGTTTTGCTAAAAAATATAACTACTTAAGTAAAACCAGATTAGAAGACGAAAATAAACAATTCATAACAAACGTATTAAATATCTTAACCACAGTTGATCTTAAATAA

PvinvC_New described sequences
ATGAAAATTAATAAATATCTTTCCCCTTTAGTAGTATTAGCTTTATATTCCGCTGTAGTTTGTGATTCAACTACAAATAACAACAGCATTGATGTACCAAATGACATAAATAAAATCGATGCTAATAATAATCCAGTATCAGATAACATAAATAAAGAATCTGGTGATGAAAATAGTGGATGCAATTGTAATGATAATAAAAATTCCAACTCATCAAGTTCAGAAAAACCATGCTTATCTTGCAATGATAAAAATGGAGAAAAGGATGCTACATCTGGTACTGGAGATAACCCAACAAATATATTAAACCCAAATTATGCAGATGATATTTTTGGTTCTGTTATTGCAAATATTAATACAAGTGATAATGGTGATTATAAAGTTAAGTATGAAGATTTCAAAAATAAATATGATAATCTTATAGCTATTGATCAAACAGAATTTGAAATATTTTCAAAACTTGTTGAAGGATTTATGAAAACTAATAAAGAAATTAATTTAAGCTCAGACTATTTATATGATGTACTTACAAAAACACTTTCTGATAAAGCATTTAAAGATGAATTTAAAAGCTTTATGAATAATATGTATAATTTTGTTAAAAAAAAACACGAAGGAAAATTAACTACTGAGACTGATAAACAATACATGGCATTATTTGAAAATGTCTTATCCTTACTCAATTCCATGTAA

PvinvD_New described sequences
ATGAAAAGAGGCAGCATATATTTTTTGCTTTCCATATTTTTTATTTTTAACTGCGTCAAATCAAGCGATGTACCTTTAAATGAGCTATCAGATAGTGGAAATTTTGAAAATGACCAAGAAACCAGTTTCGGAGCTACAATTGTAGACCAACCTGTTGAAGAGGAAGCCTTTGATATATTCGAAGACCATGCTGAAATGTTTAGCATTGTAAGAGAAAATAATGAAGAACTTGAAAATGCTGAAGCTGGAGAAGTTAGGGATGAAAATAGACATGTTAATGATTATAATAATATACATTCAAATATAGAAAAATATAGAAATTTCGATAATATTGATGCAGAAAATTTACAAGAAAGTCTGAATGACATGATGGCCGCAGAAGGTATGGATGCATTGTTAAATTTATATTTTAAACATAAAGAAGGAAAAGTAGAAGATAAACAATTGATTGAAGAATTAAAAAAACTTCAAAGTAATAAAGAAGCATTAAAAGCTATAAAAACCTTTATAACTGAAAATTATAACGTAATTAAACGTCACAATCTTTTAGAAGAGGCTCAATCTTTAAAAAATTTTGAATCCTTAGCTGAAGCATCATTGAGATTTATCAATAATATGATTGATGGCGATTTAGATGAAGATACAGAATAG

PberA_Previously described sequences 
ATGAAAGGGAAAATTGCATTATTAAGTTCCTTACTTCTGCTGAATTGGGTATTAAGCGAAAATATTGATACACCAGAAGATCAGATAAATGAATTAACTGAAAAATTAAACAAGTTTGAACAACAAATTTCATCTAATCAGGTTTCAGAAGATGCTGTTAGTGACGAAATTGCGGAATTAAAGATGAAAATTGATGAGTTGAAAAAGGAAAGCAAGGATTATGACAATGACGAAGTCGAAGGGAATGCCGAACCATCATCCGGAGAAGGTGCATCAGGTGCATCAGGCCCAGCAACCGGAGTATCCGGAGCAGGTGGAACCGGTGGAACAGATGGACAAAGTGTACAAAATGCACAAGTAGGGTCGGGTGGACAGATTGAAGCAGGTGGAGCAGGTGGAGCAGGTGGACAGGGTGTGGCAGGTGCACAAGGTGCACAAGGGGGGTCAAGTGGAGGCGGAGTTGAATCTCGGGTCGATCAACCAGCTTCGCCTAGCAGAAAGGCAAATGGTACAGGAATAAAATACCTGGACACTATTTACGATGAAATCCTTACTAATAGCGAAAATAAAAATTTAATCAACGACAATGAAAACCATAGTAAATATCGTGAGTTCAAAAAAAAATATGACAATTTTGCAATAACACCAAAAGAATCTGAAATAATAAAAGATCTAATAAAAATGTTTGTAACTAATTCTAATAATAAATTAAATGAATTGCTAGCTGTATTTAAAAAAGCTTTACATGATAACAAGTTTGCAGAAGAATTAAATAATTTAATATCTGGTATTTATGCATTTTCAAAAAGACACAATTATTTAGTAACTGAAAAAGAAGAATATAAAGAAAAATATGAAAAATTATATGAAAATATAAGCAAAATGTTCCAAACATCGTCTTTTCAAACACCACCTATCCAGACACCACCCAGTTCACCACCACCTGCTCCAGCATCCCCTCCAGAAGCATCCGCTCCAGCAGCATCCGTTCCAGCAGCATCCGTTCCAGCAGCATCCAGT

PberB_Previously described sequences 
ATGATGGCATATAAAAAGTTATGTTTTTTAGCTATTTTAGCATTATCTTTAAAAGCCGTGTCAGCTAATGATTATTCGAATAATGATGATAATGTTGATGATGAAAGTATATCTGATGTTATAAATATATTTAAAAATAAAAACCATGATTTATATAACAATCCTGAATATATTAGTGATATTAAAAAAAAATACCAATTATTAAAAAACCAAATTGATCAAATGAACAAATATGAAAAAGGAATGTCATCAGGAGATATTGCAAACATCCTTGAAGAGGAATATGATGAAGATTCAAATAATGACAAAATTGTTTTGGGTATGAGCGAGGACGATTTAGATAATTATGATGATTCCTTTTGGGGTCAAAGTGCAAACAAATTAACTCCAGTTCAAATGGGTTCAGATGCAAACGGTGCAACCCTCGTTGAGGCGAATGTCGAATCACAAGCAAGCGAAAGAAATCAAGGAAATGGAGAAACCGTCAGAAATGGTCAGAACGCAAATGATGGGGTTCAATTAGGTAGTAGTGGGCAAGGAAATGTTCAAAATCAAAGAAGTGATGGAATACAAGGGGGCAATAATGAAGTGCAAGCTGGTTCTGAATCTATCATAGAAAAAAACGCTTTCTTAGGCACAATTTTTGATGAGATTCTTAATGAACAAAATCACAATGAACAAGTGCATACTACCCAATACCATAGCAAATATAATTCTCTAAAAAGTGAATGCGATTTTGCTATGAATCTTGAGGAATATGCTATTGCAAAAAAAATTTCAAGTTACTTTAAAAGTGGAACCGCTGAAAACCCCATTTACTTATATGATATACTTATAAAATCATTAAATGATGAAGAATATAAAAAACATTTTAAAAATTTTATTTATGGTGTCTATAGTTTTGCTAAAAAATATAACTATTTAAGTGAATCCAGATTAGAAGAAGAAAATAACAATTTCATAGCCAGTGTATTAAAGGCCTTAGCTACAGTTGATCTTAAA

PberC_Previously described sequences 
ATGAAAGTTAATAAATATCTTTCCCCTTTAGTAGTATTAGCCTTATATTCCGCTGTAGTTTGTGACTCATCAGATTCGACTATAAATATCAACAACATTGACATACCTAACGATTCAAATGACATAAGCAAAATCGATTCAAATGACATAAGCAAAATCGATTCAAATGACATAAGCAAAATCGATTCAAATGACATAAACAAAATCGATTCAAATGACATAAGCAAAATCGATTCAAATAATGATTTACCAAATGAAAAGATAAATAACGAATATGAGGGTGAAAATAATGAATGTAAATGTTGTGATAAAAAAAATTGTGATAATTCAAAATCAGAAAAGGAATGTTCATCTAATGATGAAGAAAATGAAACCTTAACAGATAATAATGACGAAACTGAACAAAATGAAGATGCAGAAAACAATGATATATATGATACAGAAGATGGTGTAATAAATATACTAAGCCCAAACTATACAAACGATTTTTATAACGCTGTTATTGCAAGTTTAAATGAAAATGATAAAAATGGAAATTATAAAAATAAATATGAAGATTTTAAAAATAAATATGATAATGTTATAGCTATTAATGAGAAAGAATTTGAAATATTCTCAAAAGTTGAAGTATTTATGAAAAATCATCATGATTTTAATTTAAATTCAAACTTTTTATATGAACTACTTACAAAAGCACTTTCGGATCAAAATTTTAAAACTGAATTTAAAGAATTTATGAATAATATGTATAATTTTGTTAAAAAAAATCAAGAAGGAAAAGTCATGACCGATAATGATAAAATGTACATGGCATTGTTTGAAAATGTTTTGTCCTTACTTAATTCTATG

PberD_Previously described sequences 
ATGAAAAGAGGCAGTATATTTTTTTTACTTTCAACATTTTTTATTTTTAATTATGCTCAATCAAGTGACATACCTTTAAATGACTTATCAGAAAGTGAAGAAAATGGACAAGATAATCGTTTAGAAACTACAGATTTAGACCAAACTGATGAAAATGAAAATCATGATTTATTCGAACATCACGAGATCTTTAACATCTTAAGAGAAAATAATGAAGAAATTAAGGATTCAAATCAACCAGACGAAGTAAATGATGAAAGCCCTTCAGATGAAGTTATGGATGCAAATAGACATAATAATGACTATAATAAAATCCAATCAAATATAGAAAAATATACAAAGTTTGATAATATTGATACAGAAACTTTACAAGAAAGTATAAATAATATGATGAACACAGACGGTATGTCTGATATGAAATTTTATTTTGAAAATAGAGACAACAATATAGATAGTAAACAATTGATTGAACAATTACAAAAACTTAATAATAATAAAGAACTATTAAAATCTATCAAACAATTCTTAATTGATAATTATAATGTAATTAAACATCACAATCTTTTAAGCGAGACACAATCGTTA

PyoeA_Previously described sequences 
ATGAAAGGGAAAATCGCATTATTAAGTTCTTTGATTTTGCTGAATTGTTTATTAAGCGAAAATATCGATACACCAGAAGATCAGATAAATGAATTAACTGAAAAATTAAACAAGTATGAAGAACAAATCTCATCTAATCAAGTTTCAGAAGATGACGTTAGTGACGAAATTGAGGAATTAAAGATGAAGATTGAGGAGTTGAAAAAGGAGATCGAGGATTATGACGATGACGAGGTCGAAGGGAATGATGAGTCACCATCGGGTGGAGGAGGTGGATCAGTTAAGGTAACTGGACAAGATGGAGGAAGCGGAGGAGGGGGAGAAAAGGGTTCAGGTGGATCAGGTGGGGGAAAGGGTGGAGCCGGATCAGGTGGACCAGATGGGCAGGTTTTAGGTGGATCAGGGGGAAGTGGACTTAGTTCTCAGGGAGGTTCTTCGCAACAAGGACTTCAGGGGCCAGCAGGACCAGCAGGACAACGGGCATCTCAAGGAACTGGTGATCAACGGGATTCTCAGGGCGACCGAGCAGATTCATCCAGCGATAATGCACAGGTCGTTGGAATAAAATATCTCGACACTATTTACGACGAACTCCTTACTAATAGCGAAAATAAAAATTTAATCAACAACAATGAAAACCATAATAAATATAGTGAATTCAAAAAAAGATATGATAATTTTGCATTAACCCCAAAAGAATCGGAAATAATAAAAGATTTAACAAAAATGTTTGTAACTAATTCTGATAATAAATTAAATGAGTTGTTAGTTGTATTTAAAAAAGCTTTACATGATAAAGAATTTGCAGAAGAATTAAATAATTTGATATCTGGTATTTATGCATTTTCAAAAAGACACAATTATTTAGTAACTGAAAAAGATGAATATAGAGAGAAATATGAAAAATTATATGAAAACATAAGCAAAGTGTTCCAAACATCATCTTTCCAACCACCATCTACTCAATCACAACCCACTCAACCACCATCACCCAATGGAGAATCACCACCTACTCAACCACAACCCAATGCAGAATCACTCACTCCATCACAACCCAATTCATTACCATCTGGTCCAGGACCACAACCCAGTTCAGGATCACAACCCAGTTCAGAACCATCACTCGGTCCATCACCACCCGGTCCATCACCACCCGGTCAATCATCCCCCCCTCCAGTACCACCCGTTCCAGGACCACCATCCGTCCCAGAATCATCCAGT

PyoeB_Previously described sequences 
ATGATGGCATATAAAAAGTTATGTTTTTTAGCTATTTTAGCATTATCCTTAAAAGCTGTGTCAGCTAATGATTTTTCAAATAATGACGATAATATTGATGATGAAAATGTATCTGATGTTATAAATATATTTAAAAATAAAAATCATGATTTATATAACAATCCTAATTATATTAGCGATATTAAAAAAAAATTCCAATTATTAAAAAATCAAATTGATCAAATGAACAAATATGAAAAAGGAATGTCATCAGGAGATATTGCAAATATCCTTGACGAGGATTCTGATGATGATTCAAATAATGACGAAATTGTTTTTGGCATGAGTGAGGAAGATTTAGATAATTATGATGATGACTTTTGGGGTCAAAATGCAAAAAAAATAACTCCAGTTCAAAAGGGCCCCGATGCAAATGGTGCAACCCTTGTCGAGGGAAATGACGAACCACAAGTAGGTGGCGGAGATCAAGGAGGTAAAGTAAATCAAGGAGCCCAAGTAATTAATGCAGTCCAAGGAGGTGACGGATTAGTACAAGGAAGTAGTGGAGACCAAGTGAGTGAAGATCCCGAACCCAATTTAGAAAAAACCGCCTTCTTAGGCGCCATTTTTGATGAAATTCTTAAAGAGCAACATCACGATGATGACGTACATAGTACCGAATACCATAGCAAATATAATTCTCTAAAAAATGAATGTGATTTTCCTATGAATCTTGAGGAGTACAATATTGCAAAAAAAATTTCAAGTTATTTTCAAAGTGGATCCACTGAAAACCCAATTTACTTATATGATATACTTCTAAAATCATTAAAGGATGAAGAATATAAAAAACATTTTAAAAATTTCATTTATGGTATCTATAGTTTTGCTAAAAAATATAACTATTTAAGTGCAACCAGATTAGCAGAAGCAAATAGCCAATTCATACCCAACGTATTAAAGGCCTTAGCTACAGTTGATCTTAAA

PyoeC_Previously described as partial sequences 
ATGAAAGTTAATAAATATCTTTCCCCTTTAGTAGTATTAGCCTTGTATTCCGCTGTAGTTTGTGACTCGTCAGATTCGACTATAAATAATAACAACATTGATATACCAAATGATAAAAACGACATAAACAATATCGATTCAAACGACATAAATAAAATCGATTCAAATAATGATTTACCAAATGAAAATATAAATAACGAATCTGATGATGAAAATAATGAATGTGAATGTTGTGATAAAAAAGATTGTGACCATTCTAACTCAGAAAAAGATTGCTCATCTAATGATGAACAAAATGAAAACTTAACAGATAATAATGACGAAAATGAATTAAATGATGATACAGAAAATGATGATATGAATGATACAGATAATGCAGTTATAAATATATTAAGCCCAAATTATACAAACGATTTTTATAATGCTGTTATTGCAAATTTAAATGAAAATGATAAAAATGGAAATTATAAAAATAAATATGAAGATTTTAAAAATAAATATGATAATGTTATAGCTATTGATGAAAAAGAATTTGAAATATTTTCAAAATTAGTTGAAGTATTTATGAAAAATCATCAAGATTTTAGTTTTAATTCAAACTTTTTATATGAACTACTTACAAAAGCACTTTCTGATCAAGGTTTTAAAACTGAGTTTAAAGAATTCATGAATAACATGTATAATTTTGTTAAAAAAAAACAAGAAGGAAAACCTATGACTGAAAATGATAAAATATACATGACACTATTTGAAAATGTTTTATCCTTACTTAATTCTATGTAA

PyoeD_Previously described sequences 
ATGAAAAGAGCCAGTATATTTTTTTTGCTTTCCATATTTTTTATTTTTAAGTATACTCAATCAAGTGACATACCTTTAAATGAATTATCAGAAAGTAGAGAAAATGAAACAGATAACCATTTAGAAACCACAGATGTAGACCAACCTGATGAAAATGAAGCTGAAAATGAAGATGAAAATGAAAATGAAGATGAAAATGAAGATGAAAATGAAGATGAAGAAGATTCATTTGAACATTCCGAAATTTTTAACATCTTAAGAGAAAATAATGAAGATATTGAGGATTCAAATCAACCAGATGAAGTAAATGGTGCAACTTCAAATGAAGCAAATGCTACAAACCCTTTAGATGAAGTTAGAGATCCAAATAGACATCATAATGACCATAATAAAATAATATCAAATATAGAAAATTATGCAAATTTTGATAATATTGATACAGAAACTTTACAAGAAAGTATAAATAATATGATGGAGACAGAAGGTATGTCTGATATTCAATTTTATTTTGAAAATAGAGACGGAAATATAGATAATAATCAACTAATTGAACAATTACAAAAACTTAATAATAATAAAGCACTATTAAAAAATATCAGACAATTTTTAATTGATAATTATAGTGTAATAAAACGTTACAATCTTTTAAGCGAGGCACAATCATTCAAAAATTTTGAATCCTTAGCTGAATCATCATTGAAAATCATAGATCAAATGATTAATGGTGAATTGAATAAAGATACAGAA

PfalA 
ATGCAAAGTGAATTCTTCATTTGTGTTACCTTTTTTTTTGTGCTTTTACATTATATTTCTTGTAATAAACCAACACGTAATATATCTGTGAAATCTAATAAAGATAAAGATGAATTGAACAATATAAAAGAAAAGTTAGATTTGATAAATAATTCTATAAAAGATAAAGTTATTGAAAATTTTAAAGAAGATATTGAATTATTAAAAAAAAAGGTAGACGATTTGGAAAAAAGGAAAAGTGATAACACACTCGGGAAAAGGCAAAAAAAAGAAGATGATGATGATGAAGAAGAGACGGATGAAGATGATGACGAAGATTCCGATGAAGATGACGAAGAACAAGAAGAATTAAATGTGGAACCAAAAGAAAGAGAAGATGAACAGGAAGAAACAGACGATGAACAAAAAGAAACAGAAGATGAACAAAAAGAAACAGAAGATGAACAAAAAGAAACAGAAGATGAACAAAAAGAAACAGAAGATGAACAAAAAGAAACAGAAGATGAACAAAAAGAATCGGATGATGAACAAAAAGAAACAGAAGATGAACAAAAAGAAGAAGATGAAGCGTCTGAAGAATATTCTGATAATGAAGAAGACGATGAAGAAGATGAAGAAGATGATGAAGAAGAAAACGAAGAAAATAACGATAATGAAACAAATGAAGAAAATGAAGATAATGATGAAAATGAAGATAATGATGAAAATGAAGAAGAAATAGAAGTTACTGATGTTGAATTTGTAGGACAAAGTACAAATAAAAATGTAAGAAATAATATGATCAGAAATTCTAATAAGGATATAAAATCTTCTTCTCAAAATTCATCAATCAAAGCTCAAAACAGTTCAACCAAAATTGGAAATACACCAACGAAATTATCTACACAAAATACAAAATCAAATTCAACATCTAACCAATTAATAACTCAATTACAAAGCGAAAAATCATCCTCAAAAGTAGATAACAATAAAAATAATACAAATGAAATAAAATATATGGATAAACTTTGTGATGACGTTCTTACTGAATTAAAGGAAAAGGATAATGTAGATAATAATATGAATCATAGTAAATATAATAATCTCAAAAAGGAATTTTCTACTTTTACTATGAATCAAAATGAATGTGATTTAATAAAAAAGTTGATTATTACCTTTTCTCAAGAAAATGTAGAAATGAAAAGAGATTCCATAAAAGAAATTTTTTTAAAAGCTTTGGATGATAAAAAATACCGTGAAGTATTTAAAAACTTCATGTATGGTGTATATAGTTATGCAAAACGTCATAATTATTTGGATATTGAAAAAATGGAAAAAAATGAAAGGGCCTATAAAAAATTATTCGAAAACACACTTAACTTATTAGATACC

PfalB_Previously described sequences 
ATGAAAGGTAGAATTATATCTTTTTCATTTTTCCTTTTCTGTATGGTTCATTTTGTATTTTGTGATAAAAATACATTCCCTAAAGAAATAATTGAATATGAAAAAGACTTGGAATTAGCAAAAATAAAAGAAAAATTACAAAACTTAAATGACATAATAGTAGACAAATTGATAGAATCCTTTAAAGATAATGTTGATGTATTAAAAGTAATAATTCAAGAATTAGAAAAAGAAAAAGAAAAAGAAAATAAATTGGCAAAGAAAAAAAGGGAAATAAGCAATAATGATTTTTTAAACAATAAGAATAGTAATAAAATTAAAGGACAAGGATTTTTTACTTCTACATGGAAACAAATAAAAGGAAATTCTGAAGAAAATTCGGAGAATCAACAAAAATCATCAAAAAGCCAATCGTTACAATCAAATGAACCAAATAAATTAAATCAAGAAAATATATCCCCAGTACAAACCACCATAACAAATACAAATGTTGATAATACAATATCTGTAATTAAATATTTAGATAATGCTTATGATGAAGTTCTTAAGGAAATGAATTTATCCAAAAATTCAGATAATGAAAAATATCGTAGCAGGTTTGACAATTTCAAACAAGGATTTGAAAATTTAATCCTTAATCAAAATGAATATGAACTTATTAAGAGAATTCTTGCTTTTTCTAATCAAGAAGAATCAGGTACTAATAAAAAAAATCATATAGTAAATATGCTCAAAAAAGCTTTAGAAGAAGAGAAATTTAGTGATGAATTTAAAAATTTTATTTATGGTATTTATGCATATGCCAAGAAACATAATTATTTAAGACTTATAGATTCTAATAGGGACATATATAAAAACGTTTTTGAAAATGCAACCAACTTATTAGATACTTTACAGATGAAACTTAAGAGAGTTCCATCACAA

PfalC_Previously described sequences 
ATGAAAAGCAAAAAAATAATATGTTCATCTTGCTTATTTTTAATATTTTTAAGTGTAATATTTTGTAGTGAACCAGATACAAATTCATTTGATGAAAATGTAAAGAAGAATGAAGTTTTTAATGCCTTAAATGAACATTTAGAAAGTATAAGTAATATCGTAAAAGTAAATATTATGGATGCCCTTTCAAATAACCCTTCGTTAATAAAAAAGACATACGAAGCTGTTGAAATAAATGATGATGATTATGTTCTGGAATATGTTGGGGATTCGACAGGAAAATATGGAGAGGGCTCTATATTCTATGATGAAAGTAAGAAATATAATTATAGAAAGTATTTAGATATAGAAAATGAATTACGAAATATGAAAGGTGAAGATGATGATGATTTTGATGAAGATGATGATGATTTTGATGAAGATGATGAAGATGATGAAGATGATGAAGATGATGAAGATGATGTAGATGATGAAGATGATCTAGATGTTGAAGATAATGTAGATGATGAATATGATGATGAGCATAATCATAATTATAATGATGACAAATTGAGTGAAAATCCTGAGAAGTATTCAAATTATAATAAAAATATACACGAAGATAAGAAAAAAGATAATTTGAATGAACCACATTTTAAACAAACTCATTATATATATTCATCAAATCACGATAATAATGAAACATCTAGATTTCCAAAAAAAAATGTACCTAAATATGATGAAAAATTAAATAATGAATTTAAAACATATTTAAGAAGACCTGAAAAGAAAGAAGAAACAAAAGAATATCCTAACAATGGATGTTCTGTAGTTCAAATATCTATAGTAACTAATGAAGATTTTTTAAAAAAAGTTAGAGAAAGAAATAAAAAGAGAAATAATAAAAAAAGAACAAATATTTATGATAGTGATGAAGAATCAGAAAGTTCAGAAGAAACAAGTAAAGATCCCTATTCATCGGGTCCATATACAGTTGATCATAAAAATGAAAATTGTTTTCCTTACAAGCAAAATTCAGATATTCATCCAAATATAAATAATGATAATAATGATAATAATGAAAATAATGATAATAATGAAAATAATGATAATAATATACCTGTTAATAATAAAAAAAATTCTCATACTCCTCATGTACCAAAAGATACCAAAAATAATATAGAAAAAAATCATAGTAACTATAATTACAAACCAATTAATCAAGAAAATTTATCAATGTATTTTAATAATAATAATAAGAAGAAGAATAAAAAGAATAGTCAAAAAAATAATCAAAAGAATAATCAAAAGAATAATCAAAAGCATAACCAAGATCTTTATAATATAAAAAAAAATAATGATCTACCTCAATATGAAGAATCTAATAAAACTTATAAAAAAATTTTTTCAAATGAACATGAACCACGTCCGATGATAACAACATCCAGATATGAAAATAAAATATCAAATGATAATAACAACAATAACTATAATTTGAATGAACAAGAAAGAAAACTTATTAAAAATATGATAGATATATTTATTTATACATACAAGTTAAATTATACAAACAGTAAATCTATATCTAAATTATTTAAAAATAATTTACTTAAAAAAAACTTCCGTACTTATTTCACAAATTATATATATACACTTTTTAATTATGGAAAGACATATAATTTTCTAACACCTTATAATAAAGATAATGATCATATGTATAGACAATTATTTGATGAAGCTGTACAAATGATGGATCTACTTATTAATAAAATGGACTTAGCTTTAAATCCCACGAAATTATGA

PfalD_Previously described sequences 
ATGATAAAAGGACTTATTTTTTATTTGTTTATATGCTTTTTTGTATTTTTCGTACACGCTGTTTCATCACAGGAACAGCCAAACCATACAGACATATATACCAATGAAGATTATAAACTATTAGAAGAACTAGAAAAATATCTTGATAATTTAAAAAATACATTTACACACAAGTTTCTTGAGAACTTTAAAGGTGATATCGAATTATTAAAAAAAAACATTCAAAACTTTGAAAAAAATAATTATAATAATGTAACAGGTCAAAATGTGGACGATTATGATAAAAATGGTGATAATAATAATCATAATGATCTTGAACAAAATCAATTATTACAAAGTAATATTAAATCATTTTTTGGACAAAGTAGAACAACCAATACAGTTGATGTTTCAGCAAGTAAAGTTACTCAAAAAAGTGATGAAACCAAAGCTGATGAAAAAGCTGAACAGAATGCTGAAGCTAACGCATCTTCATCCGCTTCATCAGAAGAACAAAGTTCATCATTACAAAATACAAATGACCAATCATTTGGTAACACAAATAATCCAAAAATGGATAGAAAAAATGCCGATGAACAAAAAAGAGATGCAGGTTTATCTAATTTAAAAAATATAGATAAACTTTGCGATGAACTCCTAATCTATTTATATAAAAAAAATGAAGTAAATACCAATAATTATCTTAGAAAATATGATGAATTTAAAAATAAATTTGATCAATTTTTATTGAATGTTAATAAATATGAATTACTTAAGAAAATTCTTAATTTTTTTAAAGATAATCTAAAAGATCATAGAGCACAATACAAATTCTACATTGCATTAATGAAGGCTTTAGAAAATGAAAAATTTTCTCAAGAATTTAAAAAGGTAATGTATGGTTTATATAACACTTTGATGATAAAACATTATGAAAGTATAACAAATGAACAAGTACCACAAGAACCAGGATCAACATCATCAGAAACAAATGAAGATAAACAAGAAGATAAACAAGAAGATAAACGAGAAGATAAACAAGAAGAAGGAGAAACAGCATCGGAACAAGAAACCATACCATCACCAGCCACAGCGACACAACAAAAAAAA

PfalE_Previously described sequences 
ATGAAAAGAACAAGACATATTACAGTATTTATTTTTTCTGCATTTTTATTCTTACTAAATTATGCGACAACTAGTCAATCGGTTAATTATGATAATGAAAAAAAACAAATAAATAATTTAAAAGAAAGACTAGAAAATATAAGTAGTGATATTCCAGAAGATCTTAAAAATCACTTAAAAGATAATTTAAATTTTTTTAATAATTCCCTTGAAGAAGCACAAAAGAGTTTATTAGACCAACCAAATATTTCTACATCAACACAAGGTAGTGAAAATAATACTTCAGGTGTTAGTACTAATAATAATTTAACAAATCCAAATGATCCAACACAATTAAATGAACAAGAATGTCAATCAATCAAAAAAATAAAAGAACTTTTGAGTGCTGCTACAAATGATGAACATGTTAATACTCCTTTCTCTACAACTTTTAAAAATGCATTAGAAAAAGATGAATTCCGTGATAGTATCACGAAATTAACAGAAGCACTATGTGGACATACAAAAGATAATCATAATAATTTAAGAGGAACTAGCCAAAATGATTCAGACTATTTACATTCAGTATATGATAAGGCCCTTTCTCATTTAGATACCTTACAA

PfalF_Previously described sequences 
ATGAAGGGACAAGCAATTTATTTCGTTTTTGTTTTCTTATATTTTCTCAATTGTGTGGGGTGCAATTCAAAGAATAATAATAAGCGAACAAGTTATAATAAGAAAAAAGAAAACTTAAAAAATTTCGATAATATTGTTCTTGATGATTTTTATTCAGCGTTTGATTCCCAAGATAATTATGAAAGTAAATTAAAAAAAAATGAGGATGATATTATCGGACAAGGTATCTTTTCTCTTATAAGTAAAAAGAATCAAGAAAAGGAAAAGTCATTAAAAGGGGAATCAGAAGATAATACAAAACTTCAAGTAACCAAAGTCCAAGGTGCTCAAGTTGATCAAGCGGTTGAACCATTGGAAAAATCACCAGAAGATGAAAATAAAGAAATACCAACTTTGGATTCACCACAAAATGGAAATCCTACTTCTTATACATCAAATTTAAGTACACCACCTCTTAAACGCATGGATGAAGTTTTTGACGATGTTCTTAAACATTTAAATAAAGAAGATAAAGTTGTCACTGATGAGAATAAAAATAAATATAATGAATTTAAAAAAGAGTTTGATATCTTTACTATGAATGTAAGTGAATATGAAATAATGAAAAACCTTATTACATTCTCAAAGAAAATTGATGAAAATAATCAAATTCAAACAAAAATAGAAAATATATTTAATAAAGCTTTAAAGGATAATAAATATAAAGAACAATTTAAAAACTTTATCTATGGATTGTATAGCTTTGCAAAAAGACATAATTATTTAATAGTTAATAAAACTAATGACACAACACTACATAAAGATTTATTTGAAAATGCTCTTAATTTAATAAATACTATT

PfalG_Previously described sequences
CTATTTGGTACTGATCAGAGTAAATATGATAATTTAAATAAAAAAATGGATAATTTTACCATGAACGAAAATGAATACGAAATAGTTAAAAAGTTGGTTAATATGGTTTTTCCTAAAGAGATTATTGATACAAATAAATAG

PfalH_Previously described sequences 
ATGAAAAGACAAATTATATTGTTTACTTCTTTATTTATATTTTCTCTTAATTTAACGTTGTCATATGAAAAATCAAATAATAGATTAGGATATTATAATGAAGAAAATGCAGACAATAAGGAGAAGAATAAAATTACTTTCATGTTTAACGATATTAAGGTAGGTATGCAAAATGATGTGGAAGAAAATTTAGATAATGGAAAAAATGTGTTAGAAGATGAACATTTGGTTATAGGGCAAGAAGGACAAACCGACAATGAGGGTCCTCATACAGAAACTAAACCTGAAAGATCTGTTGAATCAGGAGGTACAGGCGATAGCGTTTCAAATCATGAATCGGAATTACCAAGAGATACAGAAACTCGTGAAGTTGTAACAACAGTACAACCAGGAACACAATTAGGAGAATCAGGAGCAAAAGAAACATTAGAGTCACAATCACCAGCACCACAGGGAACATCAGGATTACAAGGAGAAAAGGTACCAGGTGCCTTATCAAGTGTATCACAAACGTCTAGTCCCGATGTATCATCAAGATCTGAACAACCACAAACGATGCCAGAATCACCAAGACCAGAAGGAACATCAACCGAATCACAACCAAGAGGATCGACAGAATCAGATGCAAGTAATAAAAATGGTTCCCAAACTAATGTTAGGACAATTTCAAATTCTAGTAATAGTATCACATCTCCTCAAACGACACAACCTAGTAATAATCAAAATAATACAGTAAGTACAACCTCAGAAGTGAAATATTTAGATCTCCTTTATGATGAACTTCTTACAAATAGCGAAGGAAAACATCAAGTTCATTTTGGAGAAAATCACAAAAAATATAATATTTTTAGAAAGCATTATGATAATTTTGTCATTAATCAAAAAGAGTATGATATAATTAAGAAACTTAATTCTATTTTTAGAGATAATAATGAAAATGAAAAAATGAAAAATTTAGTCAGCATTTTTCAAAAAGCATTAAATGACAAGAAATTTCATGATCAATTTAAAAACTTTATTTATGGTATTTATGGATTTGCAAAACGTCATAGTTATTTAAGAAATGAAAAAATACAAAACGATAGTGAATATAAAGAATTCTTTGAAAATGCAGTGGATTTATTAAATACACTT

PfalI_Previously described sequences 
ATGAAGAGTAATATCATATTTTATTTTTCTTTTTTTTTTGTGTACTTATACTATGTTTCGTGTAATCAATCAACTCATAGTACACCAGTAAATAATGAAGAAGATCAAGAAGAATTATATATTAAAAATAAAAAATTGGAAAAACTAAAAAATATAGTATCAGGAGATTTTGTTGGAAATTATAAAAATAATGAAGAATTATTAAACAAAAAAATTGAAGAATTACAAAACAGTAAAGAAAAAAATGTACATGTATTAATTAATGGAAATTCAATTATTGATGAAATAGAAAAAAATGAAGAAAATGATGATAACGAAGAAAATAATGATGATGACAATACATATGAATTAGATATGAATGATGACACATTCTTAGGACAAAATAACGATTCACATTTTGAAAATGTTGATGATGACGCAGTAGAAAATGAACAAGAAGATGAAAACAAGGAAAAATCAGAATCATTTCCATTATTCCAAAATTTAGGATTATTCGGTAAAAACGTATTATCAAAGGTAAAGGCACAAAGTGAAACAGATACTCAATCTAAAAATGAACAAGAGATATCAACACAAGGACAAGAAGTACAAAAACCAGCACAAGGAGGAGAATCGACATTTCAAAAAGACCTAGATAAGAAATTATATAATTTAGGAGATGTTTTTAATCATGTAGTTGATATTTCAAACAAAAAGAACAAAATAAATCTCGATGAATATGGTAAAAAATATACAGATTTCAAAAAAGAATATGAAGACTTCGTTTTAAATTCTAAAGAATATGATATAATCAAAAATATAATTATGTTTGGTCAAGAAGATAATAAGAGTAAAAATGGCAAAACGGATATTGTAAGTGAAGCTAAACATATGACTGAAATTTTCATAAAACTATTTAAAGATAAGGAATACCATGAACAATTTAAAAATTATATTTATGGTGTTTATAGTTATGCAAAACAAAATAGTCACTTAAGTGAGAAAAAAATAAAACCAGAAGAGGAATATAAAAAATTCTTAGAATATTCATTTAATTTACTAAACACAATG

PreiA_New described sequences
ATGCAAAGTGAATTTTTCATTTGTGTTACCTTTTTTTTTGTACTTTTACATTATATTTCTTGTAATAAACCAACACGTAATATATCTGTGAAATCTAATAAAGATAAAGATGAATTGAACAATATAAAAGAAAAGTTAGATTTGATAAATAATTCTATAAAAGATAAAGTTATTGAAAATTTTAAAGAAGATATTGAATTATTAAAAAAAAAGGTAGACGATTTGGATAAAAGGAAAAGTGATAACACACTCGGGAAAAGGCAAAAAAAAGAAGATGATGATGATGAAGAAGAGACAGATGAAGATGATGACGAAGATTCAGATGAAGATGACGAAGAACAAGAAGAATTAAATGTGGAACCAAAAGAAAGAGAAGATGAACAAGAAGAAACAGACGATGAACAAAAAGAAACAGACGATGAACAAAAAGAAACCGACGATGAACAAAAAGAAACCGACGATGAACAAAAAGAAACCGACGATGAACAAAAAGAAACCGACGACGATCAAAAAGAAACCGACGACGAACAAAAAGAAACAGATGATGAACAAAAAGACGTCGAAGAAGAAGCGTCTGAAGAATATTCTGATAATGAAGAAGAAGATGAAGAAGAATCAGAAGAAAACGAAGAAAATAACGATAATGACACAAATGAAGAAAATGAAGATAATGATGAAAATGAAGAAGAAATAGAGGTTAATGATGTTGAATTTGTAGGACAAAGTACAAATAAAAATGTAAGAAATAATATGATCAGAAATTCTAATAAGGATATAAAATCTTCTTCTCAAAATTCATCAATCAAAGCTCAAAACAGTTCAACCAAAATTGGAAATACACCAACTAAATTATCTACACAAAATACAAAATCAAATTCAACATCTAACCAATTAATAACTCAATTACAAAGCGAAAAATCAGCTTCAAAAGTAGATAACAATAAAAATAATACAAATGAAGTAAAATATATGGATAAACTTTGCGATGACCTTCTTACTGAATTAAAGGAAAAGGATAATGCAGATAATAATATGAATCATAGTAAATATAATAATCTCAAAAAGGAATTTTCTACTTTTACTATGAATCAAAATGAATATGACTTAATAAAAAAGTTGATTATTACCTTTTCTCAAGAAAATGTAGAAATGAAAAGAGATTCCATAAAAGAAATTTTTTTAAGAGCTTTGGATGATAAAAAATATCGTGAAGTATTTAAAAACTTTATGTATGGTGTATATAGTTATGCAAAACGTCATAATTATTTGGATATTGAAAAAATGGAAAAAAATGAAAGGGCCTATAAAAAATTATTCGAAAACACACTTAACTTATTAGATACCATATGA

PreiB_Previously described sequences 
ATGAAAGGTAGAATTATATCTTTTTCCTTTTTCCTTTTCTGTATGGTTCATTTTGTATTTTGTGATGAAAATACATTCCCTAAAGAAATAAATGAATATGAAAAAGACTTGGAATTAGCAAAAATAAAAGAAAAATTACAAAACTTAAATGACATAATAGTAGACAAATTGATAGAATCGTTTAAAGATAATGTTGATGTATTAAATGTAATAATTCAAGAATTAGAAAAAGAAAAAGAAAATAAATTGGCAAAGAAAGAAAGGGAAATAAGCAATAATGATTTTTTAAACAATAAAAATATTAATAAATTTAAAGGACAAGGTTTTTTTACTTCTACATGGAAACAAATTAAAGGAAATTCTGAAGAGAATTCGGAGAATCAACAAAAATCATCAAAAAGTCAATCGTTACAATCAAATGAACCAAATAAATTAAATCAAGAAAATATATCCCCAGTACAAACCACCATAACAAATACAAATGTTGATAATACAATATCTGTAATTAAATATTTAGATAATGCTTATGATGAAGTTCTTAAAGAAATGAATTTATCGAAAAATTCAGATAATGAAAAATATCGTAGCAGGTTTGACAGCTTCAAACAAGGATTTGAAAATTTAATCCTTAATCAAAATGAATATGAACTTATTAAGAGACTTATTCTTGCTTTTTCTAATCAAGAAGAATCAAGTACTGATAAAAAAAATCATATAGTAAATATGCTCAAAAAAGCTTTAGAAGAAGAGAAATTTAGTGATGAATTTAAAAATTTTATTTATGGTATTTATGCATATGCCAAGAAACATAATTATTTAAGACTTCTAGATTCTAATAGGGACACATATAAAAAGGTTTTTGAAAATGCAACCAACTTATTAGATACTTTACAAATGAATCTTAAGAGAGTTCCATCACAATAA

PreiC_Previously described sequences 
ATGAAAAGCAAAAAAATAATATGTTCATCTTGCTTATTTTTAATATTATTAAGTGTAATATTTTGTAGTGAACCAGATACAAATTCATTTGATGAAAATGTAAAGAAGAATGAAGTTTTTAATGCTTTAAATGAACATTTAGAAAGTATAAGTAATATCGTAAAAGCAAATATTATGGATGCCCTTTCAAATAACCCTTCTTTATTAAAAAAGACATACGAAGCTGTTGAAATAAATGATGATGATTATGTTCTGGAATATGTTGGGGATTCGACAGGAAAATATGGAGAGGGCTCTATATTTTATGATGAAAGTAAGAAATATAATTATAGAAAGTATTTAGATATAGAAAATGAATTACGAAATATGAAAGGTGAAGATGATGATGATGAAGATGATGAAGATGATGTAGATGATGAAGATGATGTAGATGATGAAGATGATTTAGATGATGAAGATGATGATGAGTATAATCATAATCATAATAATAATGATGACAAATGGTGTGAAAATCCTGAGAAGTATTCAAATTATAATAAAAATATACACGAAGATAAGAAAAAAGATAATTTGAATGAACCACATTTTAAACAAACACATTATATATATTCATCAAATCAAGATAATAATGAAACATCTAGATTTCCAAAAAAAAATGTACATAAATATGATGAAAAATTAAATAATGAATTTAAAACATATTTAAGAAGACATGAAAATAAAGAAGAAACAAAAGAATATCCTAACAATGGATGTTCTGTGGTTCAAATATCTATAGTAACTAATGAAGATTTTTTAAAAAAAGTTAGAGAAAGAAATAAAAAGAGAAATAATAAAAAAAGAACAAATTATTATGATAGTGATGAAGAATCAAAAAGTTCAGAAGAAACAAATAAAGATCCCTATTCATCGGATCCATCTACAATTGATCATAAAAATGAAAATTGTATTTCTTACAAGCAAAGTTCAGATATTCATCCAAATATAAATAATGAAAATAATGATAAACATATACCTGTTAATAATAAAAAAAATTCTCATACTTCTCATGTACCAAAAGATACCCAAAAAAATATAGAAAAAAATCATAGTAACTATAATTACAAACCTATTAATCAAGAAAATTTATCAATGTATTTTAATAATAATAATAAGAAGAAGAATAATCAAAAGAATAATCAAAAGAATAATCAAAAGAATAATCAAAAGTATAATCAAAAGAATAATCAAAAGAATAACCAAGATCTTTATAATATAAAAAAAAACAATGATCTACCTCAATATGAAGAATCTAATAAAATTTATAAAAACAAATTTTCAAATGAACATGAACCACGTTCGATGATAACAACATCCAGATATGAAAATAAAAAATCAAACGATAATTACAACAATAACTATAATTTTAATGAACAAGAAAGAAAACTTCTTAAAAATATGATAGATATATTTATTTATACATACAAGTTAAATTATACAAACAGTAAATCTATATCTAAATTATTTAAAAATAATTTACTTAAAAAAAACTTCCGTACTTATTTCACAAATTATATATATACACTTTTTAATTATGGAAAGACATATAATTTTCTAACACCTTATAATAAAGATAATGATCATATGTATAGACAATTATTTGATGAAGCTGTACAAATGATGGATCTACTTATTAATAAAATGGACTTAGCTTTAAAGCACATGGAATTATGA

PreiD_New described sequences
ATGATGAAAGGACCCATTTTTTATTTGTTTATATCCTTTTTTGTATTTTTCGTACACACTGTTCCATCACAGGAACAGCCAAACCATACAGATATATATAACTATAAAGATTATAAACTATTAGAAGAACTAGAAGAATATCTTGATAATTTAGAAAATACATTTACACACAAGTTTCTTGAAAACTTTAAAGGTGATATCGAATAATTAAAAAAAAATATTCAAAACTTTGAAAAAAATAATTATAATAATGTAACAGGTCAAGATGTGGACAATTATGATGATGAACATCAAAACAGTTATGATAAAAATGGTCATAAAAATGATGATAAAAATGATGATAAAAATGGTCATAAAAATGATGATAAAAATGGTCATAAAAATGATGATAAAAATGATGATAAAAATGATGATAAAAATGGTGATAAAAATGATGATAAAAATGATGATAAAAATGATGAAAAAGATGCACAAAATGCTGAACCTAACGCATCTTCATCTCCTTCAACAGACGAACAAAGTTCATGAGTACAAAATACAAGTGATCAATCATTTGATAACACAAATAATCCAAAAATAGATACATAAATAACCGATGAACAAAAAAGAGATGCAGTATTTTATCTAATTTAAAAAATATAGATAAACTTTGCGATGAACTCCTAATCTATTTATATAAAAAAAAATGAAGTAAATACCAATAATTATCTTAGAAAATATGATGAATTTAAAAATAAATTTGATCAATTTTTATTGAATGTTAATAAATATGAATTACTTAAGAAACTCATTCTTAATGTTTTTAAAGAGAATCTAAAAGATCATACAGAACAATACAAATTCTACATTGCATTAATGAAGGATTTAGAAAATGAAAAATTTCCTCAAGAATTTAAAAATATAATGTATGGTTTATATAGTTAATCTAAAAAGTTATAATTATCTAAAAGGGAAAAATGAAAAATTACCAACTTTATAATACGTTATATCAAAATACTCTTAGCTTTTATCAGACACTTTGATGATAAAACATTATGAAAGTATAACAAATGAACAAG

PreiE_Previously described sequences 
ATGAAAGGAACAAGACATATTACAGTATTTATTTTTTCTGCATTTTTATTCTTACTAAATTATGCGACAACTAGTCAATCGGTTAATTATGATAATGAAAAAAAACAAATAAATAATTTAAAAGAAAAACTAGAAAATATAAGTAGTGATATTCCAGAAGATCTTAAAAATCACTTAAAAGATAATTTAAATTTTTTTAATAATTCCCTTGAAGAAGCACAAAAGAGTTTATTAGGACAACCAAATAATTCTACATCAACACAAGGTAGTGAAAATAATACTTCAGATGGCAGTACTAATAATAATTTGCAAAAACCAAATGATCCAATACAATTAAATGAACAAGAATGTCAGTCAATCAAAAAATTTATAAAAGATCTTTTGAGTGCTTCTACAAATGATGAACATGTTAATACTCCTTTCTCTACAACTTTTAAAAATGCATTAGAAAAAGATGAATTCCGTGATAGCCTCACGAAATTAACAGAAGCACTATGTGGACATACAAAAGATAATCATAATAATTTAAGAGGAACTAGCCAAAATGATTCAGACTATTTACATTCAGTATATGATAAGGCCCTTTCTCATTTAGATACCTTACAATAA

PreiF_Previously described sequences 
ATGAAGGGACAAGCAATTTATTTCGTTTTTGTTTTCTTATATTTTCTCAAATGTGTGTGGTGCAATTCAAAGAATAATAATAAGCGAACAAGTTATAATAAGAAAAAAGAAGACCTAAAAAATTTCGATAATATTGTTCTTGATGATTTTTATTCAGCATTTGATTCCCAAGATAATTATGAAAGTAAATTAAAAAAAAATGAGGATGATATTATTGGACAAGGTATCTTTTCTCTTATAAGTAAAAAGAATCAAGAAAAGGAAAAGTCATTAAAAGGGGAATCAGAAGATACAAATCTTAAAGTAACCGAAGTCCAAGGTGCTCAAGTTGATCAAGCGGCTGAATCATTGGAAAAATCACCAGAAGATAAACATAAAGATAAAGAAATACCAACTTTAGCTTCACCACAAAATAGAAATCCTACTACTTATACATCAAATTTAAGTACACCACCTCTTAAACGCATGGATGAAGTTTTTGATGATGTTCTTAAACATTTAAATAAAGAAGATAAAGTTGTCACTGATGGGAATAAAAATAAATATAATGAATTTAAAAAAGAGTTTGATATCTTTACTATGAATGTAAGTGAATATGAAATAATGAAAAACCTTCTTATTACATTCTCAAAGAAAATTGATGAAAATAATCAAATTCAAACAAAAATAGAAAATATATTTAATAAAGCTTTAACGGATAATAAATATAAAGAACAATTTAAAAACTTTATCTACGGATTATATAGCTTTACAAAAAGACATAATTATCTAAGGGTTAATAAAACTTATGACACAACACTTCATAAGGATATATTTGAAAATGCTCTTAATTTAATAAATACTATTTAG

PreiG_Previously described sequences
ATGGATAATTTTACCATGACCAAAAATGAATACGAAATAGTTAAAAAGCTGGTTAATATGGTTTTTCCTGAAGAGATTATTGATACAAATAAATAG

PreiH_Previously described sequences 
ATGAAAAGACAAATTATATTGTTTGCTTCTTTATTTATATTTTCTCTTAATTTAACGTTGTCATATGAAAAATCAAATAATAGATTAGGATATTATAATGAAGAAAATGCAGACAATAAGGAGAAGAATAAAATTACTTCCATGTTTAACGATATTAAGGTAGATATACAAAACGATGTGGAAGAAAATTTAGATAATGGAAAAAATGTGTTAGAAGATGAACATTTGGTTATAGGGCAAGAAGGACAAACGAACAATGAGGGTTCTCATACAGAAAATGAATCTCAAAGATCTGTTGGATCAGGAACTACAGGTGCTAGCGTTGCAAATCGTGAATCGGAATTACCAAGAGCTACAGAACCTCGTGAAGTTGTAACAACAGTACAACCAGTAACACAATCAGGAGAATCAGGAACAATAGAAACTTTACAGTCACAAGAATCACGAGGACCACAGGGAACATCAGGATTACAAGGAGAAAGGGTACCAGGTGCCTTATCAAGTGTATCACAAACGTCTAATCCCGATGTATCATCAAGATCTGAACAACCACAAACGGTGCCAGAATCACCAAGACCAGAAGGAACATCAACACAATCACAACCAAGAAGATCGACAGAATCCGATGCATCTGCAGATAATAAAAATGGTTCCCAAACTAATGTTAGGACAATTTCAAATTCTAGTAATAGTATCACATCTCCTCAAACGGCACAACCTAGTAATAATGAAAATAATACAGTAAGTACAACCTCAGAAGTGAAATATTTAGATCTCCTTTATGATGATCTTCTTACAAATAGCGAAGGAAAACATCAAGTTGATTTTGGAGAAAATCACAAAAAATATAATATTTTTAGAAAGCATTATGATGATTTTGTCATTAATCAAAAAGAGTATGATATAATTAAGAAACTTCTTAATTCTATTTTTAGAGATAATAATGAAAATGAAAAAATGAAAAAGTTAGTCAGCGTTTTTCAAAAAGCATTAACTGACAAGAAATTTCATGATCAATTTAAAAACTTTATCCATGGTATTTATGGATTTGCAAAACGTCATAGTTATTTAAGAAATGAAAAAATACAAAACGACAGTGAATATAAAGAATTCTTTGAAAATGCAGTGGATTTATTAAATACACTTTGA

PreiI_Previously described sequences 
ATGAAGAGTAATATCATATTTTATTTTTCTTTTTTTTTTGTGTACTTATACTATGTTTCGTGTAATCAATCAACTAATAGTACACCAGTAAATAATGATGAAGATCAAGAAGAATTATATATTAAAAATAAAAAATTGGAAAAACTAAAAAATATAGTATCAGGAGATTTTGTTGGAAATTATAAAAATAATGAAGAATTATTAAATAAAAAAATCGAAGAAGTACAAAACAGTAAAGAAAAAAATGTACATGTATTAATTAATGGAAATTCAATTATTGATGAAATAGAAAAAAATGAAGAAAATGATGATAACGAAGAAAATAATGATGATGACAATACATATGAATTAGATATGAATGATGACACATTCTTAGGACAAAATAACGATTCACATTTTGAAAATGTTGATGATGACTCAGAAGAAAATGAACAAGAAGATGAAGATAAGGAAAAATCAGAATCATTTCCATTATTCCAAAATTTAGGATTATTCGGTAAAAACGTGTTATCAAAGGTAAAGGCACAAAGTGAAACAGTTAGTCAATCTAATAATGGACAAGAAGTACAAACACCAACACAAAGACAAAATGTACAAACACCAACACCAGGACAAAATGTACAAACACCAACACAAGTAGCAAAATCCACATTTGAAAAAGATCCAACTAAGAAATTATATAATTTAGGAGATGTTTTGAATCATATAGTTCATATTTCAAACAAAGAAAACAAAATAAATATCATTAATTATGGTGAAAAATATCCAGATTTCAAAAAAGAATATGAAGACTTCGTTTTAAATTCTAAAGAATATGATATAATCAAAAATCTAATAATTATGTTTGGTCAAGAAGATAATAAGAGTAATAATGGACAAACGGGTATTTTAGGTGAAGCAAAACATATGACTGAAATTTTCATAAAATTATTAGACGATGAGAAATACCATCAACAATTTAAAAATTTTATTTATGGTGTTTATAGTTATGCAAAACAAAATAGTCACTTAAGTGAGAAAAAAATAAAACCTGAAAATGAATATAAAAAATTCTTAGAATATTCATTTAATTTACTAAACACAATGTAA

>PgalA_New described sequences
ATGAAGGGAAAAATTTTATTTTTTTCTTCTGTTTTTTTATATTTATCACGTGTTATCTCATCAGAAGAAATAACATTTTCCAATGCACCAGTAAATAATAATGAAGAAAATGAAACAGTAGAAGAAATTTTAGAAGATTTAAACAAAAATGAAACAGATGATAACCATATATTTCTAAATAAAGATACAGAGATATTAGAAGAAAATAATCAAGAAAACACAGAGGAATTAAATGAAGTAAATGATGAACAGCTAAATGAAGAAAATGCAGGAGAACAAGAATATAATATTGCAGGATTGCATGAAGATGATATAGAAGAAGTAGAAGAAAATAATAATACAGAATTGAACGAAGAAAATGTAGAATTACATGAAGATAATGAAGGAGAAGAACAAGAAAATAATAATGAAGAATTATACGAAGATAATGTAGAAGAATTACAAGAAGATGATAATGAAATAAATGAAACAAATGCTAGACAATTACACGAAAAAAATACAGAAGAATTACAAGAAAATATTACTGAAGAATTGAACGAAGAAAATGCAGAATTACATGAAGATAATGAAGGAGAAGAACAAGAAAATGATAAAGCAGAATTACATGAAGATAATGTAGAAGAAGTGCAAGAAAATGATAAAGCAGAATTGCATGAAGATGATGCAGAAGTACTAGAAAATAATACTACCGAATTATATGAAGATAATGCAGAAGAATTACATGATGATGATACAGAAGGAGAACAAGAACACAATATTGAAGAATTACACGAAGATGATGTAGAATTAAATGATAAAAATGGTAGGCAATTACATGAAAATGATGTAGAAGAAGTAGAAGAAAATATTAATGAAGAATTACAGGGAGAAAATGTAGAGGGAGAACACGAAAATAATACTGAAGAATTACATGAAGATGATGTAGAAGAAGTAGAAGAAAATAATAATGCAGAATTATACGAAGATGACGCAGAGGAAGAACAAGAAAATGATACTGCAGAATTACACGAAGATGATGCAGAATTAAATCAAAAAAATGGTAGACAATTACATGAAGATGATGTAGAAGAAGTACAAGAAAATATTAATGAAGAATTACAGGGAGAAAATGTAGAGGGAGAACAAGAAAATAATACTGAAGAATTACATGAAGATGATGTAGAAGAAGTAGAAGAAAATAATACTGCAGAATTACATGAAGACGATGTAGAAGAAGTAGAAGAAAATAATACTGCAGAATTAGGCGAAGATGATGCAGAAGCAAATCAAAAAAATGGTAGACAGTTACATGAAAATGATGTAGAAGAAGTAGAAGAAAATATTAATGAAGAATTACAGGGAGAAAATGTAGATGAAGAACAAGAAAATAATACTGAAGAATTACATGAAGATGATGTAGAAGCACATGAAGATAATACAGAAGTACAAGAAAATAATACGGAAGAGGCACAAGAAAATATTACTGAAGAATTACAGGGAGATGATGCAGAAAAATTAAATGAAGAAAATACAGAAGAATTCACTGGTCAAAATGCAGAAGAATTTTTCGAAGAAGAGACAGAGGAAGGTGTAGAAAACAAAAAGAAACCTTCAGAAGAGAACAATGAAGAAAATACAGAAGAATTCAATGGTCAAAATGCAGAAGAATTTTTCGAAGAAAAGACAGAGGAAGGTGTAGAAAACAAAAAAAACCCTTCAGAAGAGAACAATGAAGAAAATACAGAAGAATTCAATGGTCAAAATGCAGAAGAATTTTTCGAAGAAAAGACAGAGGAAGGTGTAGAAAACAAAAAAAACCCTTTAGAAGAGAACGATGAAGAAAATACAGAAGAAAATACAGAAGAATTCAATGGTCAAAATGCAGAAGAATTTTTAGAAGAAGAGACCGAGGAAGATGTAGAAAACAAAAATAAACCTTCAGAAGAGAACAATGAAGAAAATACAGAAGAATTCAATGGTCAAAATGCAGAAGAATTTTTAGAAGAGACTGAGGAAAATGTAGAAATCAAAAAAAAACCTATAGAAGAGAACAATGAAGAAAATACAGAAGAAAATACAGAAGAATTCAATGGTCAAAATGCAGAAGAATTTTTAGAAGAAGAGACTGGGGAAAATGTAGAAAGCAAAAAGAAACCTTTAGAAGAGAACAATGAAGAAAATACAGAAGAATTCACTGGTCAAAATGCAGAAGAATTTTTAGAAGGAGAGACAGAGGAAGATGTAGAAAACAAAAAAAAACCTTCAGAAGAGAACAATGAAGAAAATGCAGAAGAAAATACAGAAGAATTAAATGGTCAAAATGCAGATGAAATTTTAGAACAAGGAACAGAAGAAACCGTAGAAGAGTTGGGTGAAGAAATTATAGAGAAAAATATAATGCAAGAAATTGATGAAAATGTACTTGAAAATAACACAAGTAAAAATGATGAAGATTTTGAAACAAATTTTGATGAAGAAGAATTAGAACTTAATGAAATATTTATAGGACAAACTACAGATATGCCTTTAGAAAATGATGCTGTAGGTATTGTGGAAGCTCAAGATTCAGATACTGGGGATCAATCAGGTGGTGGCACAGGTTCAGGATCATCAGATTCCGGGGTAAGCGGAACAGGTGTAACTCAGCCAGCTGCAGCTGTTCCAGCCGTTCCAGGGGTTGGTGTTCCAGGGGTTGGTGTTCCAGGTGTTCCAGGTGTTCCAGGAGTTCCAGGGGTTTCAGGGGAAGCAGGTACTCCAGGGGTTGTAGGGACTCCAGCTGCAGATGCAACTGATGGAAGTGAATCTGCAATTTATACATTAGATACTCTTTATGATGATGTTCTTAAACGTTTAAAAATCACAGATTTAAATAATGCCCCTTATAGTGATGGATATAATAATTTAAAAAAAGAACTTAAATTACTTACCTTAAATAAAAAAGAACATGATTTGATTAAAGAAATTATAGATAGTTTCTCCAAAAAATACATAAAAGATGGAGACATAAGTGCTTTAGCTGATATATTTAAAAAGGCATTAACTGATAAAAAAGTTGCTGAAATATTGAAAAACTTAATCTCTAATGTTTATAGCTTTACTAAACGACATAATTACTTAAGAGCTGATAAAACGGAAAAAGAAACCTACACTACCGTAGTGGATAATGCAGTTAATTTATTAGGAAATATACTAGTTAATTAA
